# Supplementary material for: The wild mouse bone marrow has a unique myeloid and lymphoid composition and phenotype
Source: Discov Immunol. 2023 Apr 18;2(1):kyad005. doi: 10.1093/discim/kyad005 (PMC10917185; doi:10.1093/discim/kyad005)
Supplement: kyad005_suppl_Supplementary_Table_S1 [file kyad005_suppl_Supplementary_Table_S1.xlsx]

## Sheet: Sheet1
Cell Type	Defining Markers	Phenotypic Markers
CD4+ T Cells	CD45+, CD19-, CD4+, CD8-, FOXP3-	CD44, CD62L, GATA3, ICOS, Ki-67, KLRG1, ST2, T-bet
CD8+ T Cells	CD45+, CD19-, CD4-, CD8+	CD44, CD62L, GATA3, ICOS, Ki-67, KLRG1, ST2, T-bet
B Cells	CD45+, CD19+	CD11b, Ki-67, CD44, CD62L
Eosinophils	CD45+, CD19-, CD3-, NKp46-, SiglecF+, F4/80int	CD11b, Ly6C, Ly6G, MHC-II, CD11c
Neutrophils	CD45+, CD19-, CD3-, NKp46-, SiglecF-, Ly6G+	CD11b, CD11c, Ly6C
Ly6C+ Monocytes	CD45+, CD19-, CD3-, NKp46-, SiglecF-, Ly6G-, Ly6C+, MHCII-, CD68-	CD11b, CD11c, CD64, F4/80
GMPs	Linlo, c-Kit+, Sca1-, CD16_32+	-
CMPs	Lin-, c-Kit+, Sca1-, CD16_32int	-
MEPs	Lin-, c-Kit+, Sca1-, CD16_32-	-
LSK	Lin-, c-Kit+, Sca1+, CD16_32-, CD71-	-
