# Supplementary material for: The wild mouse bone marrow has a unique myeloid and lymphoid composition and phenotype
Source: Discov Immunol. 2023 Apr 18;2(1):kyad005. doi: 10.1093/discim/kyad005 (PMC10917185; doi:10.1093/discim/kyad005)
Supplement: kyad005_suppl_Supplementary_Table_S2 [file kyad005_suppl_Supplementary_Table_S2.xlsx]

## Sheet: Sheet1
		Dunn's test with Bonferroni correction
Kruskal-Wallis	1A	C57BL/6 5weeksLive % CD45+	C57BL/6 RetiredLive % CD45+	ICR 5weeksLive % CD45+	ICR RetiredLive % CD45+	All IoM WildLive % CD45+
2.69e-09	C57BL/6 5weeksLive % CD45+	1	0.577658	0.424348	0.431401	0.00326737
	C57BL/6 RetiredLive % CD45+	0.577658	1	0.80871	0.818102	0.000213787
	ICR 5weeksLive % CD45+	0.424348	0.80871	1	0.990342	5.51e-05
	ICR RetiredLive % CD45+	0.431401	0.818102	0.990342	1	5.91e-05
	All IoM WildLive % CD45+	0.00326737	0.000213787	5.51e-05	5.91e-05	1
Kruskal-Wallis	1B	C57BL/6 5weeks Myeloid	C57BL/6 Retired Myeloid	ICR 5weeks Myeloid	ICR Retired Myeloid	All IoM Wild Myeloid
1.42287e-06	C57BL/6 5weeks Myeloid	1	0.636871	0.894075	0.628257	0.00178111
	C57BL/6 Retired Myeloid	0.636871	1	0.734664	0.338941	0.0131562
	ICR 5weeks Myeloid	0.894075	0.734664	1	0.537016	0.00325493
	ICR Retired Myeloid	0.628257	0.338941	0.537016	1	0.000153084
	All IoM Wild Myeloid	0.00178111	0.0131562	0.00325493	0.000153084	1
Kruskal-Wallis	1B	C57BL/6 5weeks Lymphoid	C57BL/6 Retired Lymphoid	ICR 5weeks Lymphoid	ICR Retired Lymphoid	All IoM Wild Lymphoid
1.42287e-06	C57BL/6 5weeks Lymphoid	1	0.636871	0.894075	0.628257	0.00178111
	C57BL/6 Retired Lymphoid	0.636871	1	0.734664	0.338941	0.0131562
	ICR 5weeks Lymphoid	0.894075	0.734664	1	0.537016	0.00325493
	ICR Retired Lymphoid	0.628257	0.338941	0.537016	1	0.000153084
	All IoM Wild Lymphoid	0.00178111	0.0131562	0.00325493	0.000153084	1
Kruskal-Wallis	1C	C57BL/6 5weeksLymphoid % B Cells	C57BL/6 RetiredLymphoid % B Cells	ICR 5weeksLymphoid % B Cells	ICR RetiredLymphoid % B Cells	All Wild MiceLymphoid % B Cells
5.44734e-06	C57BL/6 5weeksLymphoid % B Cells	1	0.00108223	0.585957	0.734664	0.00302662
	C57BL/6 RetiredLymphoid % B Cells	0.00108223	1	0.000137327	0.00339725	0.133555
	ICR 5weeksLymphoid % B Cells	0.585957	0.000137327	1	0.376895	0.000207891
	ICR RetiredLymphoid % B Cells	0.734664	0.00339725	0.376895	1	0.0123509
	All Wild MiceLymphoid % B Cells	0.00302662	0.133555	0.000207891	0.0123509	1
Kruskal-Wallis	1C	C57BL/6 5weeksLymphoid % CD4+	C57BL/6 RetiredLymphoid % CD4+	ICR 5weeksLymphoid % CD4+	ICR RetiredLymphoid % CD4+	All Wild MiceLymphoid % CD4+
0.000101167	C57BL/6 5weeksLymphoid % CD4+	1	5.28e-05	0.932475	0.0302566	0.0211843
	C57BL/6 RetiredLymphoid % CD4+	5.28e-05	1	3.66e-05	0.0606271	0.0012864
	ICR 5weeksLymphoid % CD4+	0.932475	3.66e-05	1	0.0243573	0.0155013
	ICR RetiredLymphoid % CD4+	0.0302566	0.0606271	0.0243573	1	0.512074
	All Wild MiceLymphoid % CD4+	0.0211843	0.0012864	0.0155013	0.512074	1
Kruskal-Wallis	1C	C57BL/6 5weeksLymphoid % CD8+	C57BL/6 RetiredLymphoid % CD8+	ICR 5weeksLymphoid % CD8+	ICR RetiredLymphoid % CD8+	All Wild MiceLymphoid % CD8+
1.96614e-07	C57BL/6 5weeksLymphoid % CD8+	1	0.110087	0.521171	0.561228	0.00167676
	C57BL/6 RetiredLymphoid % CD8+	0.110087	1	0.0251337	0.0293451	0.337457
	ICR 5weeksLymphoid % CD8+	0.521171	0.0251337	1	0.951739	5.85e-05
	ICR RetiredLymphoid % CD8+	0.561228	0.0293451	0.951739	1	8.28e-05
	All Wild MiceLymphoid % CD8+	0.00167676	0.337457	5.85e-05	8.28e-05	1
Kruskal-Wallis	1D	C57BL/6 5weeksMyeloid % Eosinophils	C57BL/6 RetiredMyeloid % Eosinophils	ICR 5weeksMyeloid % Eosinophils	ICR RetiredMyeloid % Eosinophils	All Wild MiceMyeloid % Eosinophils
2.48436e-09	C57BL/6 5weeksMyeloid % Eosinophils	1	0.961025	0.62507	0.800667	0.000273256
	C57BL/6 RetiredMyeloid % Eosinophils	0.961025	1	0.590891	0.838654	0.00020968
	ICR 5weeksMyeloid % Eosinophils	0.62507	0.590891	1	0.458596	0.00304659
	ICR RetiredMyeloid % Eosinophils	0.800667	0.838654	0.458596	1	6.64e-05
	All Wild MiceMyeloid % Eosinophils	0.000273256	0.00020968	0.00304659	6.64e-05	1
Kruskal-Wallis	1D	C57BL/6 5weeksMyeloid % Neutrophils	C57BL/6 RetiredMyeloid % Neutrophils	ICR 5weeksMyeloid % Neutrophils	ICR RetiredMyeloid % Neutrophils	All Wild MiceMyeloid % Neutrophils
5.6266e-09	C57BL/6 5weeksMyeloid % Neutrophils	1	0.750758	0.922142	0.775597	0.000165033
	C57BL/6 RetiredMyeloid % Neutrophils	0.750758	1	0.825945	0.974011	0.00087594
	ICR 5weeksMyeloid % Neutrophils	0.922142	0.825945	1	0.851405	0.000281233
	ICR RetiredMyeloid % Neutrophils	0.775597	0.974011	0.851405	1	0.000744334
	All Wild MiceMyeloid % Neutrophils	0.000165033	0.00087594	0.000281233	0.000744334	1
Kruskal-Wallis	1D	C57BL/6 5weeksMyeloid % Ly6C+ Monocytes	C57BL/6 RetiredMyeloid % Ly6C+ Monocytes	ICR 5weeksMyeloid % Ly6C+ Monocytes	ICR RetiredMyeloid % Ly6C+ Monocytes	All Wild MiceMyeloid % Ly6C+ Monocytes
0.0830026	C57BL/6 5weeksMyeloid % Ly6C+ Monocytes	1	0.237614	0.0656675	0.00702046	0.107948
	C57BL/6 RetiredMyeloid % Ly6C+ Monocytes	0.237614	1	0.509437	0.129797	0.978304
	ICR 5weeksMyeloid % Ly6C+ Monocytes	0.0656675	0.509437	1	0.392448	0.347032
	ICR RetiredMyeloid % Ly6C+ Monocytes	0.00702046	0.129797	0.392448	1	0.033662
	All Wild MiceMyeloid % Ly6C+ Monocytes	0.107948	0.978304	0.347032	0.033662	1
Kruskal-Wallis	1D	C57BL/6 5weeksMyeloid % Ly6C- Monocytes	C57BL/6 RetiredMyeloid % Ly6C- Monocytes	ICR 5weeksMyeloid % Ly6C- Monocytes	ICR RetiredMyeloid % Ly6C- Monocytes	All Wild MiceMyeloid % Ly6C- Monocytes
0.180468	C57BL/6 5weeksMyeloid % Ly6C- Monocytes	1	0.203884	0.0966122	0.01455	0.0532314
	C57BL/6 RetiredMyeloid % Ly6C- Monocytes	0.203884	1	0.69584	0.240865	0.861593
	ICR 5weeksMyeloid % Ly6C- Monocytes	0.0966122	0.69584	1	0.434282	0.713776
	ICR RetiredMyeloid % Ly6C- Monocytes	0.01455	0.240865	0.434282	1	0.14732
	All Wild MiceMyeloid % Ly6C- Monocytes	0.0532314	0.861593	0.713776	0.14732	1
Kruskal-Wallis	1D	C57BL/6 5weeksMyeloid % Ly6C+ Macrophages	C57BL/6 RetiredMyeloid % Ly6C+ Macrophages	ICR 5weeksMyeloid % Ly6C+ Macrophages	ICR RetiredMyeloid % Ly6C+ Macrophages	All Wild MiceMyeloid % Ly6C+ Macrophages
1.83818e-06	C57BL/6 5weeksMyeloid % Ly6C+ Macrophages	1	0.941566	0.00345651	0.552139	0.000254182
	C57BL/6 RetiredMyeloid % Ly6C+ Macrophages	0.941566	1	0.0043634	0.602188	0.000375763
	ICR 5weeksMyeloid % Ly6C+ Macrophages	0.00345651	0.0043634	1	0.0198398	0.6971
	ICR RetiredMyeloid % Ly6C+ Macrophages	0.552139	0.602188	0.0198398	1	0.00458212
	All Wild MiceMyeloid % Ly6C+ Macrophages	0.000254182	0.000375763	0.6971	0.00458212	1
Kruskal-Wallis	1D	C57BL/6 5weeksMyeloid % Ly6C- Macrophages	C57BL/6 RetiredMyeloid % Ly6C- Macrophages	ICR 5weeksMyeloid % Ly6C- Macrophages	ICR RetiredMyeloid % Ly6C- Macrophages	All Wild MiceMyeloid % Ly6C- Macrophages
2.24827e-08	C57BL/6 5weeksMyeloid % Ly6C- Macrophages	1	0.707919	0.406114	0.619314	0.000937225
	C57BL/6 RetiredMyeloid % Ly6C- Macrophages	0.707919	1	0.228047	0.902765	0.00012955
	ICR 5weeksMyeloid % Ly6C- Macrophages	0.406114	0.228047	1	0.184319	0.030865
	ICR RetiredMyeloid % Ly6C- Macrophages	0.619314	0.902765	0.184319	1	6.43e-05
	All Wild MiceMyeloid % Ly6C- Macrophages	0.000937225	0.00012955	0.030865	6.43e-05	1
Kruskal-Wallis	1D	C57BL/6 5weeksMyeloid % Dendritic Cells	C57BL/6 RetiredMyeloid % Dendritic Cells	ICR 5weeksMyeloid % Dendritic Cells	ICR RetiredMyeloid % Dendritic Cells	All Wild MiceMyeloid % Dendritic Cells
0.00012664	C57BL/6 5weeksMyeloid % Dendritic Cells	1	0.915677	0.0181795	0.0118463	0.943316
	C57BL/6 RetiredMyeloid % Dendritic Cells	0.915677	1	0.0135938	0.00872692	0.939853
	ICR 5weeksMyeloid % Dendritic Cells	0.0181795	0.0135938	1	0.87702	0.000836375
	ICR RetiredMyeloid % Dendritic Cells	0.0118463	0.00872692	0.87702	1	0.000378458
	All Wild MiceMyeloid % Dendritic Cells	0.943316	0.939853	0.000836375	0.000378458	1
Kruskal-Wallis	1E	C57BL/6 5weeksProgenitor % GMP	C57BL/6 RetiredProgenitor % GMP	ICR 5weeksProgenitor % GMP	ICR RetiredProgenitor % GMP	All Wild MiceProgenitor % GMP
7.66419e-06	C57BL/6 5weeksProgenitor % GMP	1	0.0377031	0.00383743	0.000548423	0.69974
	C57BL/6 RetiredProgenitor % GMP	0.0377031	1	0.416128	0.16825	0.0202662
	ICR 5weeksProgenitor % GMP	0.00383743	0.416128	1	0.572283	0.000723108
	ICR RetiredProgenitor % GMP	0.000548423	0.16825	0.572283	1	3.85e-05
	All Wild MiceProgenitor % GMP	0.69974	0.0202662	0.000723108	3.85e-05	1
Kruskal-Wallis	1E	C57BL/6 5weeksProgenitor % CMP	C57BL/6 RetiredProgenitor % CMP	ICR 5weeksProgenitor % CMP	ICR RetiredProgenitor % CMP	All Wild MiceProgenitor % CMP
0.000175738	C57BL/6 5weeksProgenitor % CMP	1	0.378361	0.0673092	0.298789	0.00382789
	C57BL/6 RetiredProgenitor % CMP	0.378361	1	0.00671771	0.0548637	5.36e-05
	ICR 5weeksProgenitor % CMP	0.0673092	0.00671771	1	0.429195	0.611016
	ICR RetiredProgenitor % CMP	0.298789	0.0548637	0.429195	1	0.123931
	All Wild MiceProgenitor % CMP	0.00382789	5.36e-05	0.611016	0.123931	1
Kruskal-Wallis	1E	C57BL/6 5weeksProgenitor % MEP	C57BL/6 RetiredProgenitor % MEP	ICR 5weeksProgenitor % MEP	ICR RetiredProgenitor % MEP	All Wild MiceProgenitor % MEP
4.12338e-05	C57BL/6 5weeksProgenitor % MEP	1	0.700985	0.000102295	0.000328851	0.0149402
	C57BL/6 RetiredProgenitor % MEP	0.700985	1	0.000463354	0.00133916	0.0531611
	ICR 5weeksProgenitor % MEP	0.000102295	0.000463354	1	0.769033	0.0086094
	ICR RetiredProgenitor % MEP	0.000328851	0.00133916	0.769033	1	0.0247894
	All Wild MiceProgenitor % MEP	0.0149402	0.0531611	0.0086094	0.0247894	1
Kruskal-Wallis	1E	C57BL/6 5weeksProgenitor % LSK	C57BL/6 RetiredProgenitor % LSK	ICR 5weeksProgenitor % LSK	ICR RetiredProgenitor % LSK	All Wild MiceProgenitor % LSK
3.97757e-06	C57BL/6 5weeksProgenitor % LSK	1	0.6034	0.298789	0.278272	4.1e-05
	C57BL/6 RetiredProgenitor % LSK	0.6034	1	0.6034	0.572283	0.00061525
	ICR 5weeksProgenitor % LSK	0.298789	0.6034	1	0.963968	0.00599531
	ICR RetiredProgenitor % LSK	0.278272	0.572283	0.963968	1	0.00716259
	All Wild MiceProgenitor % LSK	4.1e-05	0.00061525	0.00599531	0.00716259	1
Kruskal-Wallis	2A	C57BL/6 5weeksB Cells % CD44-CD62L-	C57BL/6 RetiredB Cells % CD44-CD62L-	ICR 5weeksB Cells % CD44-CD62L-	ICR RetiredB Cells % CD44-CD62L-	All IoM WildB Cells % CD44-CD62L-
0.394426	C57BL/6 5weeksB Cells % CD44-CD62L-	1	0.146348	0.698499	0.913249	0.747975
	C57BL/6 RetiredB Cells % CD44-CD62L-	0.146348	1	0.065783	0.118407	0.0962617
	ICR 5weeksB Cells % CD44-CD62L-	0.698499	0.065783	1	0.780701	0.395032
	ICR RetiredB Cells % CD44-CD62L-	0.913249	0.118407	0.780701	1	0.638246
	All IoM WildB Cells % CD44-CD62L-	0.747975	0.0962617	0.395032	0.638246	1
Kruskal-Wallis	2B	C57BL/6 5weeksB Cells % CD44+CD62L-	C57BL/6 RetiredB Cells % CD44+CD62L-	ICR 5weeksB Cells % CD44+CD62L-	ICR RetiredB Cells % CD44+CD62L-	All IoM WildB Cells % CD44+CD62L-
6.32354e-08	C57BL/6 5weeksB Cells % CD44+CD62L-	1	0.836965	0.44571	0.752976	0.00303827
	C57BL/6 RetiredB Cells % CD44+CD62L-	0.836965	1	0.577658	0.913249	0.00117457
	ICR 5weeksB Cells % CD44+CD62L-	0.44571	0.577658	1	0.654248	6.18e-05
	ICR RetiredB Cells % CD44+CD62L-	0.752976	0.913249	0.654248	1	0.000689233
	All IoM WildB Cells % CD44+CD62L-	0.00303827	0.00117457	6.18e-05	0.000689233	1
Kruskal-Wallis	2C	C57BL/6 5weeksB Cells % CD44-CD62L+	C57BL/6 RetiredB Cells % CD44-CD62L+	ICR 5weeksB Cells % CD44-CD62L+	ICR RetiredB Cells % CD44-CD62L+	All IoM WildB Cells % CD44-CD62L+
0.000293774	C57BL/6 5weeksB Cells % CD44-CD62L+	1	0.262846	0.913248	0.922855	0.037772
	C57BL/6 RetiredB Cells % CD44-CD62L+	0.262846	1	0.21921	0.223784	0.000309629
	ICR 5weeksB Cells % CD44-CD62L+	0.913248	0.21921	1	0.990342	0.0537959
	ICR RetiredB Cells % CD44-CD62L+	0.922855	0.223784	0.990342	1	0.0517732
	All IoM WildB Cells % CD44-CD62L+	0.037772	0.000309629	0.0537959	0.0517732	1
Kruskal-Wallis	2D	C57BL/6 5weeksB Cells % CD44+CD62L+	C57BL/6 RetiredB Cells % CD44+CD62L+	ICR 5weeksB Cells % CD44+CD62L+	ICR RetiredB Cells % CD44+CD62L+	All IoM WildB Cells % CD44+CD62L+
0.947189	C57BL/6 5weeksB Cells % CD44+CD62L+	1	0.501706	0.557153	0.585953	0.698413
	C57BL/6 RetiredB Cells % CD44+CD62L+	0.501706	1	0.932474	0.898862	0.595834
	ICR 5weeksB Cells % CD44+CD62L+	0.557153	0.932474	1	0.966207	0.67841
	ICR RetiredB Cells % CD44+CD62L+	0.585953	0.898862	0.966207	1	0.721279
	All IoM WildB Cells % CD44+CD62L+	0.698413	0.595834	0.67841	0.721279	1
Kruskal-Wallis	2E	C57BL/6 5weeksTconv % CD44-CD62L+	C57BL/6 RetiredTconv % CD44-CD62L+	ICR 5weeksTconv % CD44-CD62L+	ICR RetiredTconv % CD44-CD62L+	All IoM WildTconv % CD44-CD62L+
3.57682e-05	C57BL/6 5weeksTconv % CD44-CD62L+	1	0.452963	0.585955	0.452963	0.0414597
	C57BL/6 RetiredTconv % CD44-CD62L+	0.452963	1	0.836964	1	0.00218208
	ICR 5weeksTconv % CD44-CD62L+	0.585955	0.836964	1	0.836964	0.00538398
	ICR RetiredTconv % CD44-CD62L+	0.452963	1	0.836964	1	0.00218208
	All IoM WildTconv % CD44-CD62L+	0.0414597	0.00218208	0.00538398	0.00218208	1
Kruskal-Wallis	2F	C57BL/6 5weeksTconv % CD44+CD62L+	C57BL/6 RetiredTconv % CD44+CD62L+	ICR 5weeksTconv % CD44+CD62L+	ICR RetiredTconv % CD44+CD62L+	All IoM WildTconv % CD44+CD62L+
0.204236	C57BL/6 5weeksTconv % CD44+CD62L+	1	0.407009	0.255188	0.183021	0.959959
	C57BL/6 RetiredTconv % CD44+CD62L+	0.407009	1	0.757574	0.615426	0.278962
	ICR 5weeksTconv % CD44+CD62L+	0.255188	0.757574	1	0.846431	0.132484
	ICR RetiredTconv % CD44+CD62L+	0.183021	0.615426	0.846431	1	0.0768962
	All IoM WildTconv % CD44+CD62L+	0.959959	0.278962	0.132484	0.0768962	1
Kruskal-Wallis	2G	C57BL/6 5weeksTconv % ICOS+	C57BL/6 RetiredTconv % ICOS+	ICR 5weeksTconv % ICOS+	ICR RetiredTconv % ICOS+	All IoM WildTconv % ICOS+
1.15429e-08	C57BL/6 5weeksTconv % ICOS+	1	0.383466	0.790008	0.553099	3.52e-05
	C57BL/6 RetiredTconv % ICOS+	0.383466	1	0.545028	0.780702	0.00321787
	ICR 5weeksTconv % ICOS+	0.790008	0.545028	1	0.743802	0.000161284
	ICR RetiredTconv % ICOS+	0.553099	0.780702	0.743802	1	0.000879461
	All IoM WildTconv % ICOS+	3.52e-05	0.00321787	0.000161284	0.000879461	1
Kruskal-Wallis	2H	C57BL/6 5weeksTconv % KLRG1+	C57BL/6 RetiredTconv % KLRG1+	ICR 5weeksTconv % KLRG1+	ICR RetiredTconv % KLRG1+	All IoM WildTconv % KLRG1+
0.00617569	C57BL/6 5weeksTconv % KLRG1+	1	0.615425	0.00237933	0.0623043	0.375314
	C57BL/6 RetiredTconv % KLRG1+	0.615425	1	0.0112148	0.173268	0.841301
	ICR 5weeksTconv % KLRG1+	0.00237933	0.0112148	1	0.240333	0.00109651
	ICR RetiredTconv % KLRG1+	0.0623043	0.173268	0.240333	1	0.0968513
	All IoM WildTconv % KLRG1+	0.375314	0.841301	0.00109651	0.0968513	1
Kruskal-Wallis	2I	C57BL/6 5weeksTconv % ST2+	C57BL/6 RetiredTconv % ST2+	ICR 5weeksTconv % ST2+	ICR RetiredTconv % ST2+	All IoM WildTconv % ST2+
9.49452e-05	C57BL/6 5weeksTconv % ST2+	1	0.53303	0.265441	0.594309	0.0142158
	C57BL/6 RetiredTconv % ST2+	0.53303	1	0.0823854	0.927664	0.109586
	ICR 5weeksTconv % ST2+	0.265441	0.0823854	1	0.0997173	7.09e-05
	ICR RetiredTconv % ST2+	0.594309	0.927664	0.0997173	1	0.0846916
	All IoM WildTconv % ST2+	0.0142158	0.109586	7.09e-05	0.0846916	1
Kruskal-Wallis	2J	C57BL/6 5weeksTconv % T-bet+	C57BL/6 RetiredTconv % T-bet+	ICR 5weeksTconv % T-bet+	ICR RetiredTconv % T-bet+	All IoM WildTconv % T-bet+
0.0120716	C57BL/6 5weeksTconv % T-bet+	1	0.743763	0.40694	0.720987	0.0152851
	C57BL/6 RetiredTconv % T-bet+	0.743763	1	0.615374	0.975855	0.0478206
	ICR 5weeksTconv % T-bet+	0.40694	0.615374	1	0.636819	0.196175
	ICR RetiredTconv % T-bet+	0.720987	0.975855	0.636819	1	0.0526711
	All IoM WildTconv % T-bet+	0.0152851	0.0478206	0.196175	0.0526711	1
Kruskal-Wallis	2K	C57BL/6 5weeksCD8+ % CD44-CD62L+	C57BL/6 RetiredCD8+ % CD44-CD62L+	ICR 5weeksCD8+ % CD44-CD62L+	ICR RetiredCD8+ % CD44-CD62L+	All IoM WildCD8+ % CD44-CD62L+
0.000261988	C57BL/6 5weeksCD8+ % CD44-CD62L+	1	0.927664	0.386776	0.561226	0.0194606
	C57BL/6 RetiredCD8+ % CD44-CD62L+	0.927664	1	0.338939	0.623967	0.0269285
	ICR 5weeksCD8+ % CD44-CD62L+	0.386776	0.338939	1	0.148037	0.000433083
	ICR RetiredCD8+ % CD44-CD62L+	0.561226	0.623967	0.148037	1	0.122888
	All IoM WildCD8+ % CD44-CD62L+	0.0194606	0.0269285	0.000433083	0.122888	1
Kruskal-Wallis	2L	C57BL/6 5weeksCD8+ % CD44+CD62L+	C57BL/6 RetiredCD8+ % CD44+CD62L+	ICR 5weeksCD8+ % CD44+CD62L+	ICR RetiredCD8+ % CD44+CD62L+	All IoM WildCD8+ % CD44+CD62L+
0.000452626	C57BL/6 5weeksCD8+ % CD44+CD62L+	1	0.752974	0.0236006	0.0351862	0.000488149
	C57BL/6 RetiredCD8+ % CD44+CD62L+	0.752974	1	0.0513135	0.073215	0.00223426
	ICR 5weeksCD8+ % CD44+CD62L+	0.0236006	0.0513135	1	0.874961	0.693174
	ICR RetiredCD8+ % CD44+CD62L+	0.0351862	0.073215	0.874961	1	0.542162
	All IoM WildCD8+ % CD44+CD62L+	0.000488149	0.00223426	0.693174	0.542162	1
Kruskal-Wallis	2M	C57BL/6 5weeksCD8+ % ICOS+	C57BL/6 RetiredCD8+ % ICOS+	ICR 5weeksCD8+ % ICOS+	ICR RetiredCD8+ % ICOS+	All IoM WildCD8+ % ICOS+
2.30093e-06	C57BL/6 5weeksCD8+ % ICOS+	1	0.884503	0.636851	0.0419829	0.000201023
	C57BL/6 RetiredCD8+ % ICOS+	0.884503	1	0.743787	0.0589687	0.000432753
	ICR 5weeksCD8+ % ICOS+	0.636851	0.743787	1	0.118386	0.00212127
	ICR RetiredCD8+ % ICOS+	0.0419829	0.0589687	0.118386	1	0.347639
	All IoM WildCD8+ % ICOS+	0.000201023	0.000432753	0.00212127	0.347639	1
Kruskal-Wallis	2N	C57BL/6 5weeksCD8+ % KLRG1+	C57BL/6 RetiredCD8+ % KLRG1+	ICR 5weeksCD8+ % KLRG1+	ICR RetiredCD8+ % KLRG1+	All IoM WildCD8+ % KLRG1+
4.9221e-09	C57BL/6 5weeksCD8+ % KLRG1+	1	0.51334	0.6985	0.836965	0.000162819
	C57BL/6 RetiredCD8+ % KLRG1+	0.51334	1	0.29788	0.654248	0.00400705
	ICR 5weeksCD8+ % KLRG1+	0.6985	0.29788	1	0.553099	1.71e-05
	ICR RetiredCD8+ % KLRG1+	0.836965	0.654248	0.553099	1	0.000483906
	All IoM WildCD8+ % KLRG1+	0.000162819	0.00400705	1.71e-05	0.000483906	1
Kruskal-Wallis	2O	C57BL/6 5weeksCD8+ % ST2+	C57BL/6 RetiredCD8+ % ST2+	ICR 5weeksCD8+ % ST2+	ICR RetiredCD8+ % ST2+	All IoM WildCD8+ % ST2+
0.004393	C57BL/6 5weeksCD8+ % ST2+	1	0.000427362	0.0326346	0.00788233	0.0328842
	C57BL/6 RetiredCD8+ % ST2+	0.000427362	1	0.165737	0.386756	0.00737825
	ICR 5weeksCD8+ % ST2+	0.0326346	0.165737	1	0.602702	0.432108
	ICR RetiredCD8+ % ST2+	0.00788233	0.386756	0.602702	1	0.134457
	All IoM WildCD8+ % ST2+	0.0328842	0.00737825	0.432108	0.134457	1
Kruskal-Wallis	2P	C57BL/6 5weeksCD8+ % T-bet+	C57BL/6 RetiredCD8+ % T-bet+	ICR 5weeksCD8+ % T-bet+	ICR RetiredCD8+ % T-bet+	All IoM WildCD8+ % T-bet+
0.00466247	C57BL/6 5weeksCD8+ % T-bet+	1	0.133269	0.41033	0.119751	0.575837
	C57BL/6 RetiredCD8+ % T-bet+	0.133269	1	0.497758	0.95655	0.00903598
	ICR 5weeksCD8+ % T-bet+	0.41033	0.497758	1	0.46386	0.0921169
	ICR RetiredCD8+ % T-bet+	0.119751	0.95655	0.46386	1	0.00725018
	All IoM WildCD8+ % T-bet+	0.575837	0.00903598	0.0921169	0.00725018	1
Kruskal-Wallis	3A	C57BL/6 5weeksEosinophils % CD11b+	C57BL/6 RetiredEosinophils % CD11b+	ICR 5weeksEosinophils % CD11b+	ICR RetiredEosinophils % CD11b+	All IoM WildEosinophils % CD11b+
0.0799302	C57BL/6 5weeksEosinophils % CD11b+	1	0.0451077	0.0680824	0.0834885	0.323291
	C57BL/6 RetiredEosinophils % CD11b+	0.0451077	1	0.85779	0.784965	0.0741474
	ICR 5weeksEosinophils % CD11b+	0.0680824	0.85779	1	0.925374	0.124128
	ICR RetiredEosinophils % CD11b+	0.0834885	0.784965	0.925374	1	0.159125
	All IoM WildEosinophils % CD11b+	0.323291	0.0741474	0.124128	0.159125	1
Kruskal-Wallis	3B	C57BL/6 5weeksEosinophils % Ly6C+	C57BL/6 RetiredEosinophils % Ly6C+	ICR 5weeksEosinophils % Ly6C+	ICR RetiredEosinophils % Ly6C+	All IoM WildEosinophils % Ly6C+
1.92022e-07	C57BL/6 5weeksEosinophils % Ly6C+	1	0.838652	0.613578	0.554861	0.000260745
	C57BL/6 RetiredEosinophils % Ly6C+	0.838652	1	0.763144	0.69885	0.000752707
	ICR 5weeksEosinophils % Ly6C+	0.613578	0.763144	1	0.931848	0.00315218
	ICR RetiredEosinophils % Ly6C+	0.554861	0.69885	0.931848	1	0.00459521
	All IoM WildEosinophils % Ly6C+	0.000260745	0.000752707	0.00315218	0.00459521	1
Kruskal-Wallis	3C	C57BL/6 5weeksEosinophils % Ly6G+	C57BL/6 RetiredEosinophils % Ly6G+	ICR 5weeksEosinophils % Ly6G+	ICR RetiredEosinophils % Ly6G+	All IoM WildEosinophils % Ly6G+
4.07103e-10	C57BL/6 5weeksEosinophils % Ly6G+	1	0.899538	0.732289	0.778714	0.000250019
	C57BL/6 RetiredEosinophils % Ly6G+	0.899538	1	0.829115	0.683832	0.000124554
	ICR 5weeksEosinophils % Ly6G+	0.732289	0.829115	1	0.533234	3.54e-05
	ICR RetiredEosinophils % Ly6G+	0.778714	0.683832	0.533234	1	0.00106303
	All IoM WildEosinophils % Ly6G+	0.000250019	0.000124554	3.54e-05	0.00106303	1
Kruskal-Wallis	3D	C57BL/6 5weeksEosinophils % MHCII+	C57BL/6 RetiredEosinophils % MHCII+	ICR 5weeksEosinophils % MHCII+	ICR RetiredEosinophils % MHCII+	All IoM WildEosinophils % MHCII+
0.00229069	C57BL/6 5weeksEosinophils % MHCII+	1	0.541285	0.00745917	0.16002	0.00146977
	C57BL/6 RetiredEosinophils % MHCII+	0.541285	1	0.038947	0.427118	0.0195419
	ICR 5weeksEosinophils % MHCII+	0.00745917	0.038947	1	0.203866	0.601001
	ICR RetiredEosinophils % MHCII+	0.16002	0.427118	0.203866	1	0.216532
	All IoM WildEosinophils % MHCII+	0.00146977	0.0195419	0.601001	0.216532	1
Kruskal-Wallis	3E	C57BL/6 5weeksEosinophils % CD11c+	C57BL/6 RetiredEosinophils % CD11c+	ICR 5weeksEosinophils % CD11c+	ICR RetiredEosinophils % CD11c+	All IoM WildEosinophils % CD11c+
6.91061e-05	C57BL/6 5weeksEosinophils % CD11c+	1	0.951291	0.639553	0.970763	0.0136082
	C57BL/6 RetiredEosinophils % CD11c+	0.951291	1	0.596521	0.980506	0.0171773
	ICR 5weeksEosinophils % CD11c+	0.639553	0.596521	1	0.613576	0.00183514
	ICR RetiredEosinophils % CD11c+	0.970763	0.980506	0.613576	1	0.0156614
	All IoM WildEosinophils % CD11c+	0.0136082	0.0171773	0.00183514	0.0156614	1
Kruskal-Wallis	3F	C57BL/6 5weeksNeutrophils % CD11c+	C57BL/6 RetiredNeutrophils % CD11c+	ICR 5weeksNeutrophils % CD11c+	ICR RetiredNeutrophils % CD11c+	All IoM WildNeutrophils % CD11c+
5.56762e-10	C57BL/6 5weeksNeutrophils % CD11c+	1	0.864191	0.695833	0.720065	0.000464459
	C57BL/6 RetiredNeutrophils % CD11c+	0.864191	1	0.574121	0.596519	0.00109965
	ICR 5weeksNeutrophils % CD11c+	0.695833	0.574121	1	0.97401	5.31e-05
	ICR RetiredNeutrophils % CD11c+	0.720065	0.596519	0.97401	1	6.43e-05
	All IoM WildNeutrophils % CD11c+	0.000464459	0.00109965	5.31e-05	6.43e-05	1
Kruskal-Wallis	3G	C57BL/6 5weeksNeutrophils % CD11b+	C57BL/6 RetiredNeutrophils % CD11b+	ICR 5weeksNeutrophils % CD11b+	ICR RetiredNeutrophils % CD11b+	All IoM WildNeutrophils % CD11b+
0.00191993	C57BL/6 5weeksNeutrophils % CD11b+	1	0.299048	0.267988	0.4811	0.271025
	C57BL/6 RetiredNeutrophils % CD11b+	0.299048	1	0.944805	0.738424	0.0111441
	ICR 5weeksNeutrophils % CD11b+	0.267988	0.944805	1	0.686821	0.00843912
	ICR RetiredNeutrophils % CD11b+	0.4811	0.738424	0.686821	1	0.0379022
	All IoM WildNeutrophils % CD11b+	0.271025	0.0111441	0.00843912	0.0379022	1
Kruskal-Wallis	3H	C57BL/6 5weeksNeutrophils % Ly6C+	C57BL/6 RetiredNeutrophils % Ly6C+	ICR 5weeksNeutrophils % Ly6C+	ICR RetiredNeutrophils % Ly6C+	All IoM WildNeutrophils % Ly6C+
0.000546864	C57BL/6 5weeksNeutrophils % Ly6C+	1	0.357368	0.471009	0.353129	0.160999
	C57BL/6 RetiredNeutrophils % Ly6C+	0.357368	1	0.841829	0.993501	0.00745708
	ICR 5weeksNeutrophils % Ly6C+	0.471009	0.841829	1	0.835464	0.0164178
	ICR RetiredNeutrophils % Ly6C+	0.353129	0.993501	0.835464	1	0.00721
	All IoM WildNeutrophils % Ly6C+	0.160999	0.00745708	0.0164178	0.00721	1
Kruskal-Wallis	3I	C57BL/6 5weeksLy6C+ Monocytes % CD64+	C57BL/6 RetiredLy6C+ Monocytes % CD64+	ICR 5weeksLy6C+ Monocytes % CD64+	ICR RetiredLy6C+ Monocytes % CD64+	All IoM WildLy6C+ Monocytes % CD64+
1.84038e-07	C57BL/6 5weeksLy6C+ Monocytes % CD64+	1	0.471024	0.16994	0.143744	0.0611645
	C57BL/6 RetiredLy6C+ Monocytes % CD64+	0.471024	1	0.514671	0.458587	0.00410416
	ICR 5weeksLy6C+ Monocytes % CD64+	0.16994	0.514671	1	0.928611	0.000161974
	ICR RetiredLy6C+ Monocytes % CD64+	0.143744	0.458587	0.928611	1	9.78e-05
	All IoM WildLy6C+ Monocytes % CD64+	0.0611645	0.00410416	0.000161974	9.78e-05	1
Kruskal-Wallis	3J	C57BL/6 5weeksLy6C+ Monocytes % CD11c+	C57BL/6 RetiredLy6C+ Monocytes % CD11c+	ICR 5weeksLy6C+ Monocytes % CD11c+	ICR RetiredLy6C+ Monocytes % CD11c+	All IoM WildLy6C+ Monocytes % CD11c+
2.15558e-08	C57BL/6 5weeksLy6C+ Monocytes % CD11c+	1	0.94804	0.704844	0.488679	0.00271697
	C57BL/6 RetiredLy6C+ Monocytes % CD11c+	0.94804	1	0.753809	0.5305	0.00201323
	ICR 5weeksLy6C+ Monocytes % CD11c+	0.704844	0.753809	1	0.753809	0.000427686
	ICR RetiredLy6C+ Monocytes % CD11c+	0.488679	0.5305	0.753809	1	7.61e-05
	All IoM WildLy6C+ Monocytes % CD11c+	0.00271697	0.00201323	0.000427686	7.61e-05	1
Kruskal-Wallis	3K	C57BL/6 5weeksLy6C+ Monocytes % CD11b+	C57BL/6 RetiredLy6C+ Monocytes % CD11b+	ICR 5weeksLy6C+ Monocytes % CD11b+	ICR RetiredLy6C+ Monocytes % CD11b+	All IoM WildLy6C+ Monocytes % CD11b+
0.0284789	C57BL/6 5weeksLy6C+ Monocytes % CD11b+	1	0.723103	0.525218	0.610702	0.0258687
	C57BL/6 RetiredLy6C+ Monocytes % CD11b+	0.723103	1	0.778704	0.877012	0.0822564
	ICR 5weeksLy6C+ Monocytes % CD11b+	0.525218	0.778704	1	0.899534	0.177409
	ICR RetiredLy6C+ Monocytes % CD11b+	0.610702	0.877012	0.899534	1	0.127627
	All IoM WildLy6C+ Monocytes % CD11b+	0.0258687	0.0822564	0.177409	0.127627	1
Kruskal-Wallis	3L	C57BL/6 5weeksLy6C+ Monocytes % F480+	C57BL/6 RetiredLy6C+ Monocytes % F480+	ICR 5weeksLy6C+ Monocytes % F480+	ICR RetiredLy6C+ Monocytes % F480+	All IoM WildLy6C+ Monocytes % F480+
1.76469e-05	C57BL/6 5weeksLy6C+ Monocytes % F480+	1	0.677689	0.316162	0.931809	0.00469946
	C57BL/6 RetiredLy6C+ Monocytes % F480+	0.677689	1	0.156192	0.741362	0.000668365
	ICR 5weeksLy6C+ Monocytes % F480+	0.316162	0.156192	1	0.27662	0.150017
	ICR RetiredLy6C+ Monocytes % F480+	0.931809	0.741362	0.27662	1	0.00322551
	All IoM WildLy6C+ Monocytes % F480+	0.00469946	0.000668365	0.150017	0.00322551	1
Kruskal-Wallis	4J	C57BL/6 5weeksAverage_Adipocyte_Size	C57BL/6 RetiredAverage_Adipocyte_Size	ICR 5weeksAverage_Adipocyte_Size	ICR RetiredAverage_Adipocyte_Size	All IoM WildAverage_Adipocyte_Size
0.00292645	C57BL/6 5weeksAverage_Adipocyte_Size	1	0.156694	0.82613	0.000353599	0.0713022
	C57BL/6 RetiredAverage_Adipocyte_Size	0.156694	1	0.231458	0.031067	0.864706
	ICR 5weeksAverage_Adipocyte_Size	0.82613	0.231458	1	0.000799912	0.134293
	ICR RetiredAverage_Adipocyte_Size	0.000353599	0.031067	0.000799912	1	0.00149527
	All IoM WildAverage_Adipocyte_Size	0.0713022	0.864706	0.134293	0.00149527	1
Kruskal-Wallis	4K	C57BL/6 5weeksAdiposity	C57BL/6 RetiredAdiposity	ICR 5weeksAdiposity	ICR RetiredAdiposity	All IoM WildAdiposity
0.0154015	C57BL/6 5weeksAdiposity	1	0.158392	0.269541	0.00331818	0.353126
	C57BL/6 RetiredAdiposity	0.158392	1	0.759316	0.126982	0.29958
	ICR 5weeksAdiposity	0.269541	0.759316	1	0.0668781	0.54165
	ICR RetiredAdiposity	0.00331818	0.126982	0.0668781	1	0.0015543
	All IoM WildAdiposity	0.353126	0.29958	0.54165	0.0015543	1
