# Supplementary material for: The wild mouse bone marrow has a unique myeloid and lymphoid composition and phenotype
Source: Discov Immunol. 2023 Apr 18;2(1):kyad005. doi: 10.1093/discim/kyad005 (PMC10917185; doi:10.1093/discim/kyad005)
Supplement: kyad005_suppl_Supplementary_Table_S3 [file kyad005_suppl_Supplementary_Table_S3.xlsx]

Sample	Date	Strain	TrapSite	Weight	Sex	Myeloid % Eosinophils	Eosinophils % CD11b+	Eosinophils % CD11c+	Eosinophils % Ly6C+	Eosinophils % Ly6G+	Eosinophils % MHCII+	Myeloid % Neutrophils	Neutrophils % CD11b+	Neutrophils % CD11c+	Neutrophils % Ly6C+	Myeloid % Ly6C+ Macrophages	Ly6C+ Macrophages % CD11b+	Ly6C+ Macrophages % CD11c+	Ly6C+ Macrophages % CD64+	Ly6C+ Macrophages % F480+	Ly6C+ Macrophages % Sca1+	Myeloid % Ly6C+ Monocytes	Ly6C+ Monocytes % CD11b+	Ly6C+ Monocytes % CD11c+	Ly6C+ Monocytes % CD64+	Ly6C+ Monocytes % F480+	Ly6C+ Monocytes % Sca1+	Myeloid % Ly6C- Monocytes	Ly6C- Monocytes % CD64+	Ly6C- Monocytes % F480+	Ly6C- Monocytes % Sca1+	Myeloid % Myeloid Residuals	Myeloid Residuals % Sca1+	Myeloid % Ly6C- Macrophages	Ly6C- Macrophages % CD64+	Ly6C- Macrophages % F480+	Ly6C- Macrophages % Sca1+	Myeloid % Dendritic Cells	Dendritic Cells % CD64+	Dendritic Cells % F480+	Dendritic Cells % MHCII+	Dendritic Cells % Sca1+	Live % CD45+	CD45+ % B Cells	B Cells % CD11b+	B Cells % FoxP3+	B Cells % T-bet+	B Cells % Ki-67+	B Cells % CD44-CD62L-
GU	07/11/2019	Wild	FS	29.4	Male	41.9	94.7	66.6	3.19	62.9	8.15	42.2	97	37.6	0.8	0.22	98.1	1.88	90.6	40	4.38	9.22	95.9	0.81	88.6	7.63	1.13	3.51	51.4	29.6	8.9	0.077	10.5	0.45	50.7	20.6	2.99	0.93	22.4	4.08	17.8	1.46
GV	07/11/2019	Wild	FS	17.4	Male	33.6	93.6	42.2	14.7	66	0.26	47.5	75.5	8.47	0.55	0.077	88.9	1.59	92.1	54	4.76	12.7	93.9	0.97	88.6	4.79	0.75	2.72	27.8	13.2	3.95	0.2	9.7	0.22	65.8	35.9	12.5	0.87	15.1	2.37	5.3	1.26
GW	07/11/2019	Wild	FS	16.2	Female	42.3	89.4	40.9	9.91	51.1	16.5	43	76.1	7.83	0.88	0.23	88.5	4.24	92.1	52.1	6.67	7.19	88	2.99	90.5	4	1.62	2.99	28.6	8.28	2.01	0.84	26.5	0.52	67.1	44.2	12.4	0.71	30.9	5.18	31.9	6.14
GX	07/11/2019	Wild	FS	24.5	Male	38.2	97	60.5	16.2	67.7	24.8	44.7	92.2	12.3	4.7	0.1	86.9	4.92	85.2	45.9	13.1	10.3	90.2	3.83	86.8	5.24	1.23	2.49	38.3	12.3	2.41	0.48	13.2	0.34	28.4	51.5	9.31	0.71	26.6	1.17	22.2	1.4
GY	07/11/2019	Wild	FS	22.2	Male	67.1	91.6	13.2	1.66	62.5	6.14	17.3	60.8	7.38	0.11	0.065	85.4	6.1	75.6	36.6	3.66	9.73	90.2	0.46	75.9	0.99	0.19	3.33	22.5	8.76	3.59	0.56	17.9	0.3	25.1	13.7	11.6	1.42	5.22	0.33	30.4	0.28
GZ	07/11/2019	Wild	FS	19.9	Male	57.1	97.2	52.5	0.42	77.4	13.4	21	93.2	24.3	0.28	0.00621	100	0	100	50	0	0.2	92.1	0.79	85.7	8.73	3.17	16.5	13.3	13	1.65	1.21	22.4	1.76	58.1	44.3	4.59	1.26	17.1	3.34	22.9	2.47
HA	07/11/2019	Wild	FS	19.1	Male	25.2	84.3	30	6.62	55.6	0.58	57.2	55.9	0.8	0.072	0.033	95.3	0	95.3	40.6	1.56	8.96	85.6	0.35	80.5	1.58	0.19	4.35	19.3	2.2	0.47	0.52	6.11	0.59	62.7	45.6	1.89	1.56	4.72	0.39	2.29	0.13
HB	07/11/2019	Wild	FS	28.4	Male	19.3	95.7	55.9	12.9	47.3	17.2	27	69.2	6.92	0.77	0	0	0	0	0	0	3.33	75	6.25	75	0	25	3.53	41.2	29.4	17.6	0.62	0	8.32	92.5	72.5	52.5	4.37	61.9	9.52	52.4	28.6
HC	07/11/2019	Wild	FS	22	Male	41.9	96.6	18.8	6.48	64.9	21.4	43.1	88.8	3.32	4.34	0.38	81.6	1.18	92.2	51	4.71	6.65	78	6.4	87.2	1.04	0.42	1.9	39.1	3.63	0.77	0.76	3.7	1.69	73.4	49	1.48	1.69	17.7	0.87	19	0.61
HD	07/11/2019	Wild	FS	21.3	Male	5.41	95.1	64.9	20.9	78.4	0.052	48	72.9	3.02	0.076	0.32	90.4	0.88	92.1	61.4	5.26	22.8	92.5	0.59	85.4	5.13	0.48	10.7	26.7	4.77	1.34	2.12	16.3	2.62	68	50.1	5.91	5.19	13.8	2.55	0.054	1.41
HE	07/11/2019	Wild	FS	21.7	Male	41.1	91.6	30.2	2.21	52.9	0.14	48.8	83.9	6.65	0.13	0.03	98	1.96	86.3	49	1.96	6.01	91.7	0.96	87.1	3.79	0.53	2.26	21	12	2.34	0.15	11.8	0.13	68.3	58.5	12.5	0.48	12.2	1.36	0.25	0.74
HF	07/11/2019	Wild	FS	24.4	Male	62.5	85.7	33.2	11	49.3	14.8	23.2	64.9	4.36	0.75	0.079	79.8	2.33	96.1	55.8	10.1	9.35	84.3	2.25	95	3.54	0.76	2.28	43	13.8	3.56	0.21	12.6	0.37	88.3	58.1	17.3	0.97	25.1	1.27	16.7	1.71
HG	07/11/2019	Wild	FS	24.9	Male	39	93.9	52.1	10.8	62.2	13.5	38.7	74	4.65	0.11	0.27	94	0.54	90.6	70.4	6.35	14.8	91.3	0.29	80.6	4.74	0.52	4.23	17.1	27.4	7.32	0.3	15.6	0.62	20.2	37.5	14.2	0.96	6.32	1.78	17.9	3.77
HH	07/11/2019	Wild	FS	22.1	Male	20.5	88.6	59.1	4.81	48.7	28.6	63.3	96.3	9.59	0.44	0.12	91.2	2.94	82.4	49	2.94	8.28	91.4	0.86	76.7	2.02	0.31	3.15	17.5	6.75	1.8	0.65	5.98	0.8	19.6	44.5	7.89	1.48	13.5	1.79	17.3	0.65
HI	07/11/2019	Wild	FS	18.8	Female	14.7	90.5	3.03	9.08	44.3	13.7	70	86	0.65	1.65	0.073	92.2	0	86.3	23.5	5.88	8.54	86.4	0.94	79.4	0.2	0.18	2.14	16	0.74	0.4	0.66	8.06	0.48	21.2	12.8	8.36	1.06	7.02	0.27	19.4	0.4
HJ	07/11/2019	Wild	FS	25.4	Female	9.38	70.1	9.3	10.2	40.2	8.05	72.2	59.2	0.3	0.11	0.056	90.7	0	70.5	29.5	0.78	11.8	85.3	0.033	65.4	0.23	0.15	4.03	11.5	5.32	1.44	0.4	8.95	0.26	11.1	10.9	4.46	0.38	2.17	0	13.8	1.14
HK	08/11/2019	Wild	FS	20	Female	22.9	96.5	37.8	4.88	49.4	26.1	58.9	99	5.25	0.29	0.29	91.5	1.85	89.3	19.6	2.95	7.6	81	1.72	83.8	0.91	1.16	3.34	29.7	8.96	3.59	0.5	20.4	3	87.2	76.9	25	1.43	22.4	2.75	20	5.57
HL	08/11/2019	Wild	FS	19.6	Male	32.1	96.9	69	34.6	51	13.5	48.8	99.3	15.7	1.52	0.51	86	5.38	94.1	59.9	18.3	9.75	81.2	6.19	87.5	4.72	4.33	3.81	29.7	25.7	10.2	0.45	38	1.4	83.1	64.3	31.2	0.8	40.3	6.75	12.3	14.9
HM	08/11/2019	Wild	FS	24.8	Male	65.9	97.9	56.7	13.1	50	22.1	12	96.3	15.6	1.72	0.46	82.6	5.32	87.2	36.5	8.87	14.3	85.4	3.75	78.4	3.54	1.43	2.65	26.4	34.8	13.2	0.69	16.1	1.18	20.9	35.9	14.1	1.27	15.2	2.55	20.4	4.08
HN	08/11/2019	Wild	FS	24.2	Male	52.6	95.2	77.9	10.4	59.7	46.5	25.8	93.8	14.7	0.96	0.4	83.5	5.87	93	52	15.1	14.6	92	1.98	78.4	9.15	3.61	2.56	32.5	57.2	25.7	0.39	25.2	0.69	65	48.8	20.4	1.19	25.4	5.2	15.7	6.34
HO	08/11/2019	Wild	FS	26.2	Female	77.6	95.3	30.3	0.2	71.7	9.29	11	89.4	10.5	0	0	0	0	0	0	0	0.00397	50	0	66.7	0	0	9.47	26.9	7.87	1.58	0.27	12.7	0.45	54.6	23.7	5.71	0.81	11.4	1.88	9.74	1.88
HP	08/11/2019	Wild	FS	24.4	Male	39.3	89.3	46.5	8.95	42	1.29	33.6	96.5	3.58	0.96	0.16	83.2	2.65	92	54.9	9.73	16	87	1.18	78.8	1.59	0.56	6.19	27.3	22.5	6.7	0.7	15.3	0.71	67.4	40.8	4.88	1.73	12	1.29	5.63	0.72
HQ	08/11/2019	Wild	FS	17.5	Female	29.3	96.4	29.1	13.6	59.7	0.25	43	98.7	1.86	2.46	0.17	74.6	3.17	87.3	47.6	6.35	13.4	79.2	1.65	73.8	0.1	0.73	5.62	18.6	0.34	0.48	1.94	5.72	3.36	81	44.7	1.69	1.14	15.9	0.95	1.9	2.14
HR	08/11/2019	Wild	FS	29.8	Male	31.1	98	47.5	11.6	76.3	0.11	54.6	97.8	4.08	2.15	0.12	86.1	3.47	93.1	51.4	4.17	8.7	88.5	3.43	90.2	5.57	1.49	2.04	58.9	22	5.58	0.45	18.5	0.36	82.9	35.8	10.8	1.1	32.4	1.53	9.33	0.99
HS	08/11/2019	Wild	FS	21.6	Female	73.4	97.1	63.7	29.1	38	1.56	6.98	87.2	50.4	14.3	0.16	72.7	10.9	96.4	47.3	18.2	9.95	77.8	6.1	92.4	12.8	6.39	4.13	62.2	26.6	11.3	0.33	17.9	1.59	91.7	70.9	26.3	1.14	70.5	6.41	4.36	11.8
HT	08/11/2019	Wild	FS	25.1	Male	32.2	93.1	61.9	15.8	50.5	0.91	48.6	98.9	8.88	4.2	0.22	71.8	2.29	92.4	58	23.7	9.9	84.3	5.39	82.2	5.16	1.95	3.91	35.8	16.8	5.32	0.49	18.8	1.02	68	39.4	10.3	1.35	30	3.3	4.41	3.3
HU	08/11/2019	Wild	FS	28.3	Male	17.9	95	50.5	21.2	60.6	0.8	58.6	98.7	2.95	1.79	0.12	81.5	3.26	87	58.7	3.26	11.2	81.6	2.6	86.1	2.89	0.74	5.34	63.3	9.49	3.71	1.18	4.64	1.02	87.1	57	2.88	2.23	33.1	1.66	1.09	0.23
HV	08/11/2019	Wild	FS	26.7	Male	70.7	86.9	49.2	5.03	54.8	2.44	13.6	87.2	11.3	0.29	0.11	91	3.76	96.2	63.9	6.77	7.57	91.9	2.37	94.2	12	1.87	5.51	91.4	44.6	19.1	0.37	23.2	0.62	81.9	56.7	21.9	0.87	61.2	4.35	23.8	2.69
HW	08/11/2019	Wild	FS	21.2	Male	19.5	92.1	9.55	3.08	59	0.085	64	87.6	0.97	0.97	0.057	70.8	0	92.3	36.9	10.8	5.62	76.1	1.39	94.8	0.43	0.43	4.04	91.1	0.39	0.26	1.53	4.21	1.37	89.3	34.9	2.61	0.86	79.3	0.3	4.06	0.41
HX	08/11/2019	Wild	FS	14	Male	66.1	99.6	44.2	0.28	68.4	0.1	12.5	91.8	23.8	0.83	0	0	0	0	0	0	0.048	85.7	0	85.7	7.14	0	17.3	77.6	9.27	3.3	1.17	7.94	0.49	81.8	37.1	6.29	1.67	49.4	1.86	0	3.51
HY	08/11/2019	Wild	FS	14.4	Male	6.01	95.9	58.9	14.5	59.8	4.9	51.6	95.4	2.82	6.78	0.16	77	1.64	90.2	32.8	4.92	19.1	74	4.18	84.4	0.55	0.94	4.57	45.7	1.43	1.14	3.4	6.22	6.63	86.6	58.1	3.03	4.9	38.4	3.67	10.3	3.19
HZ	08/11/2019	Wild	FS	16.1	Male	27.1	98.3	32.4	14.7	66.2	0.59	49.3	98.1	1.14	1.88	0.1	84.6	7.69	92.3	33.3	5.13	9.71	71.9	3.4	87.9	0.16	0.69	5.41	64.9	0.14	0.48	2.44	2.01	2.8	76.5	30.2	1.75	1.45	35	1.07	4.97	4.62
IA	09/11/2019	Wild	LL	18.6	Male	42.9	53.7	37.4	4.37	59.3	0.064	42.7	37.1	1.91	0.18	0.17	91.5	1.19	85	26.9	6.13	5.49	90.3	0.69	84.5	6.12	0.73	4.01	26	14.4	3.7	0.56	14.5	0.69	64.3	39.3	9.24	1.03	24.3	4.17	7.2	1.66
IB	09/11/2019	Wild	LL	19.7	Female	31.7	76.4	82.4	6.44	55.1	6.1	57	45.7	21	0.1	0.27	76.4	18.2	89.6	41.4	9.67	4.35	87.1	2.87	92	18.3	2.5	2.51	23.9	29.6	9.29	0.14	24.7	0.67	65.2	54	16.7	0.7	47	12.7	26.3	4.42
IC	09/11/2019	Wild	LL	21.4	Female	33.8	65	33.6	1.66	39.1	0.13	53.4	52.6	0.71	0.42	0.065	67.1	3.59	87.4	35.9	9.58	4.23	79.5	1.46	84.2	1.55	0.41	3.51	20.3	6.31	1.73	0.54	1.15	0.82	68	37.6	2.89	1.34	20.2	1.68	2.78	0.35
ID	09/11/2019	Wild	LL	23.8	Female	38.4	95	34.5	1.93	56.6	0.063	52.1	97.8	2.63	3.33	0.055	77.8	0	81.5	18.5	3.7	3.61	86.9	1.75	72.7	0.51	0.11	2.35	23.8	2.69	0.43	0.29	3.55	0.36	52.8	23.6	3.37	0.7	16.6	0.58	6.4	0.58
IE	09/11/2019	Wild	LL	23.7	Male	68	32.5	4.43	3.51	39.5	1.48	22	51.6	0.87	0.094	0.11	79.1	0.65	68.6	33	5.56	5.52	88.1	0.17	76.2	2.31	0.22	2.41	18.4	4.91	0.92	0.2	5.73	0.65	45.4	35.5	4.52	0.86	5.39	1.34	8.93	0.35
IF	09/11/2019	Wild	LL	17.4	Female	37.8	49.4	52.8	4.68	53.4	0.1	46	48.8	5.12	0.22	0.37	92.5	1.79	81.2	30.2	3.34	7.36	90.3	0.79	75.4	7.87	0.62	3.09	20.9	13.8	2.91	0.24	17.7	1.55	63	46.9	9.79	0.93	22.3	4.54	6.83	1.58
IG	09/11/2019	Wild	LL	25.2	Female	46.3	57.6	24.6	7.57	59.4	4.53	35	31.3	1.04	0.08	0.4	90.7	0.84	78.9	9.25	2.1	10.7	83.8	1.26	85	1.59	0.36	3.65	21.1	8.78	2.56	0.46	10.4	0.64	49.2	27.3	7.74	1.51	18.2	1.72	18.4	1.72
IH	09/11/2019	Wild	LL	16.9	Male	50.5	73.3	12.7	7.22	48.1	6.67	33.9	51	0.91	0.42	0.3	77.3	1.5	80.5	28.1	5.62	8.3	83.3	0.58	77.2	0.85	0.39	2.35	24.3	2.37	1.12	0.54	6.39	1.29	54.7	33.8	4.12	1.61	8.59	1.61	13.2	0.77
II	09/11/2019	Wild	LL	24.9	Male	31.5	42.6	38.1	11.3	57.9	0.13	50.3	51.8	3.03	0.1	0.61	92	0.84	88.9	15.8	4.1	8.4	85.2	1.47	93.1	3.72	1	3.49	37	18.6	7.22	0.44	18.1	1.57	63.7	33.5	11.5	1.23	35.9	3.75	7.34	4.09
IJ	09/11/2019	Wild	LL	25.2	Female	37.2	27.8	13.6	1.16	55.1	0.45	44.2	31.8	0.8	0.064	0.042	82.5	1.75	74.9	36.3	9.36	5.98	90	0.13	59.7	3.46	0.26	7.21	11.8	5.08	1	0.41	16.9	0.52	50.7	36.1	7.27	1	10.3	3.36	5.47	0.99
IK	09/11/2019	Wild	LL	16.61	Male	26.1	66.7	20.4	37.4	47.5	13.8	50.3	45.8	0.36	0.61	1.12	87.7	0.46	84.3	25.7	2.66	10.6	80.4	1.31	74.3	1.63	0.44	2.94	18.5	0.91	0.38	0.74	6.96	3.75	56.6	40.3	1.86	2.48	11.9	1.53	15.1	1.74
IL	09/11/2019	Wild	LL	25.6	Male	35.5	35.2	16.6	3.07	56.6	5.64	46.5	55.3	1.05	0.073	0.29	90.4	0.36	81.5	38.3	2.9	7.85	88	0.45	75	5.75	0.21	3.91	25.9	7.64	1.68	0.3	5.98	1.66	62.3	34.6	4.37	1.63	14.3	1.83	18.8	0.87
IM	09/11/2019	Wild	LL	21	Male
IN	09/11/2019	Wild	LL	26.7	Female
IO	09/11/2019	Wild	LL	19.8	Male
IP	09/11/2019	Wild	LL	20.4	Female
IQ	10/11/2019	Wild	LL	23.4	Male
IR	10/11/2019	Wild	LL	21.1	Male
IS	10/11/2019	Wild	LL	28.1	Male
IT	10/11/2019	Wild	LL	15.8	Male
IU	10/11/2019	Wild	LL	17.1	Male
IV	10/11/2019	Wild	LL	16.9	Female
IW	03/12/2019	Wild	FS	17.1	Female	35.1	98.6	35.6	6.19	76.8	10.4	47	96.8	4.52	0.1	1.99	98.4	0.41	99.1	85.8	6.48	8.64	95.1	1.07	90.7	28.1	1.83	2.51	19.2	59.1	24.8	0.96	41	1.31	76.4	49.3	19.1	1.01	33.7	12.8	35	3.19	96.733	44.135	1.605	0.175	0.054	1.08	85.815
IX	03/12/2019	Wild	FS	18.7	Male	18.4	95.6	33.5	8.57	77.4	0.71	70.8	73.3	1.85	0.65	0.33	91.7	3.82	93.4	72.9	6.94	6.78	92.6	1.67	83.7	13.7	0.92	1.15	19.8	33.5	12.1	0.63	29.3	0.48	69.8	55	17.1	0.57	22.1	14	3.95	2.17	86.454	16.964	1.383	0.445	0.152	7.3	89.238
IY	03/12/2019	Wild	FS	18.9	Male	38.9	95.8	25.4	8.23	83.9	0.67	49	72.6	4.24	0.13	0.17	96.4	0.8	92.4	71.6	14.4	7.83	96.4	0.47	72.7	22.9	2.47	1.64	24.4	31.1	8.18	0.45	29	0.42	60.8	43.9	11.4	0.6	25.7	17.7	23.5	4.17	90.937	12.869	3.381	0.643	0.121	2.23	79.384
IZ	03/12/2019	Wild	FS	21.2	Female	25	95.6	36.4	4.42	80.1	6.55	65.4	97.3	1.73	0.51	0.25	88.3	1.51	90.6	49.4	12.5	6.03	92.8	0.85	79.3	6.04	1.82	1.25	16.1	33.7	8.72	0.17	15.2	0.32	51.9	31.6	12.8	0.54	26.1	8.27	22.5	2.82	95.546	8.422	3.213	0.702	0.382	1.083	68.636
JA	03/12/2019	Wild	FS		Male	43	99.1	27.5	9	86.5	4.81	51.9	97.1	4.78	2.83	0.17	98.3	1.15	97.7	73	6.9	2.99	95.5	1.55	88.1	15.4	2.67	0.58	14.7	42.5	12.9	0.3	29.1	0.11	55.9	49.5	27	0.22	26.1	13.7	49.6	3.1	95.226	7.179	5.294	1.718	0.421	4.254	85.193
JB	03/12/2019	Wild	FS	21.5	Male	28.6	82.7	18.6	2.37	84.9	3.18	53.2	74.1	0.39	0.11	0.4	95.1	0	86.2	59.9	0.38	11.9	87.1	0.15	54.3	3.72	0.33	2.58	14.2	4.91	0.39	0.51	19.2	0.96	45.3	28	1.78	0.99	5.19	1.93	8.6	0.31	89.655	16.577	2.928	0.399	0.071	3.701	94.503
JC	03/12/2019	Wild	FS	22.5	Male	62.9	96.9	41.5	3.38	86	0.34	26.1	94.9	10.9	1.25	0.23	94.1	2.94	97.1	85.3	7.35	7.53	96	1.11	87	29.1	3.69	0.89	18	32.3	13.2	0.86	31.1	0.27	60	40	11.2	0.54	26.1	18.6	6.21	1.24	91.807	17.817	3.58	0.764	0.198	3.318	84.769
JD	03/12/2019	Wild	FS	18.3	Male	30.2	99.4	45	13.3	86	0.018	55.4	91.5	4.61	0.58	0.68	98.1	1.36	99.8	88.7	13.6	8.56	96.4	0.98	96.3	36.3	3.05	1.46	28.2	60.2	23.8	0.88	41.5	0.9	88.6	64.1	31.2	0.52	61.3	20.4	0	12.7	90.681	20.873	3.774	0.516	0.361	4.742	78.093
JE	03/12/2019	Wild	FS	25	Male	32.5	99.3	37.5	21.8	92	0.024	54.7	98.6	4.24	3.71	0.38	80	3.75	97.9	71.2	20.4	8.93	84.2	1.74	95.2	17.2	8.87	0.66	37.1	45.4	20.3	0.5	30.7	0.53	80.4	45.2	29.2	0.88	53.8	17.5	0	6.44	81.533	23.367	3.597	0.405	0.091	1.173	79.9
JF	03/12/2019	Wild	FS	26.3	Male	36.9	84.9	28.5	8.66	79.6	0.19	52.5	91.5	3.47	2.2	0.26	89.7	3.59	97.3	74.7	16.6	7.1	91.9	1.64	91.5	12.3	2.77	1.16	26.8	59.8	24.4	0.26	25.3	0.39	73.1	66.6	31.7	0.47	37.5	14.8	2.12	5.49	80.907	7.429	3.861	1.285	0.243	5.651	78.575
JG	03/12/2019	Wild	FS	23.6	Female	27.4	99.1	46.7	11.9	82.2	1.89	59.3	96.6	9.27	4.61	0.43	97.5	3.16	98.9	82.5	15.8	9.94	96.3	0.54	93.5	36.2	4.31	1.01	32.2	52.6	23.8	0.34	19.3	0.28	79.6	59.7	25.3	0.59	43	23.7	38.1	6.7	91.04	22.704	3.152	0.555	0.12	1.267	80.397
JH	03/12/2019	Wild	FS	19.6	Male	58.8	85.1	12.5	4.05	62.8	0.00348	34.2	93.8	0.96	0.25	0.33	97.2	0.61	95.1	78.9	5.5	4.76	91.8	0.77	76.1	15.3	1.76	0.54	13.4	21.2	4.2	0.23	28.6	0.27	46.6	39.3	6.87	0.38	19.5	8.02	0	5.88	93.947	20.871	1.899	0.25	0.056	1.066	82.451
JI	03/12/2019	Wild	FS	18.1	Female	61.4	98.1	49.2	35.8	70	7	26.1	93.5	2.29	15	0.4	82	6	96	28	2	5.66	81.9	4.42	91.3	2.43	1.43	2.32	24	4.88	3.48	0.28	11.4	0.97	73.3	21.7	15.8	0.66	53.7	2.44	23.2	11	94.282	23.733	2.715	0.6	0.157	1.827	59.045
JJ	03/12/2019	Wild	FS	22.6	Male	22.6	95.7	43.7	8.47	75.7	11.1	57.3	78	2.76	1.85	1.3	91.4	1.2	87.8	34.2	3.2	11.9	83	1.13	82.3	1.29	0.52	2.73	15.7	6.2	2.39	0.28	8.49	0.91	58	35.1	9.77	1.26	15.7	3.11	26.7	1.86	93.936	7.553	3.332	0.736	0.62	3.487	75.32
JK	04/12/2019	Wild	FS	17.1	Female	28.6	96.2	55.3	26.9	72.6	1.25	52.8	96.7	3.22	13.1	0.54	77.2	8.77	98.2	50.9	8.77	11	83	4.77	89.4	3.58	1.28	1.62	26.2	16.9	8.72	0.3	15.6	1.55	83.6	63.6	8.48	1.55	54.5	9.09	1.21	3.64	92.843	7.159	6.86	2.645	0.661	3.223	47.603
JL	04/12/2019	Wild	FS	26.6	Male	30.1	92.7	43.1	12.9	81.7	0.77	58.6	64.8	1.39	5.7	0.33	92.9	1.95	94.5	47.4	9.09	6.37	86.3	1.11	90.3	8.3	1.59	1.63	22.9	29.4	6.8	0.091	20.9	0.56	63.3	55.5	19.2	0.49	18.4	5.64	6.94	3.04	94.177	3.669	7.086	4.471	1.288	4.471	66.844
JM	04/12/2019	Wild	FS	20.8	Female	24.7	96.6	21.7	11.2	81.2	0	56.3	97.9	1.29	2.58	0.089	97	0	81.8	27.3	0	11	86.2	0.3	47	0.17	0.34	2.33	18.6	0	1.16	0.52	4.74	0.37	63.2	10.3	8.09	1.11	10.8	0	0.24	0.24	96.691	1.697	9.141	0.914	2.925	8.227	70.567
JN	04/12/2019	Wild	FS	14.1	Male	48.7	94.5	51.7	19.3	72.5	0.03	43.1	87.3	1.8	9.53	0.061	90.5	0	90.5	42.9	9.52	5.59	90.1	4.14	72.8	3	1.4	1.23	30	34.9	18.2	0.098	20.6	0.22	11.7	39	13	0.41	13.4	4.23	9.86	4.23	94.966	7.175	5.304	1.307	0.299	6.089	67.725
JO	04/12/2019	Wild	FS	15.2	Male	40.3	93	20.3	20.9	73.1	0.26	43.5	80.6	0.58	9.73	0.28	91.7	0.93	85.2	30.6	5.56	9.67	80.5	3.17	67.6	0.64	0.35	2.06	12.3	3.26	4.26	0.52	6.9	0.52	10.5	35.5	12.5	1.56	3.31	2.48	12.6	2.65	96.16	8.048	2.938	0.644	0.201	10.262	60.966
JP	04/12/2019	Wild	FS	15.4	Male	36.7	95.2	26.9	11.5	72.5	4.88	43.6	82.7	0.64	13.9	0.25	72	6	86	28	8	11	78.4	4.79	79.2	0.63	0.5	1.93	45.9	2.56	2.05	1.59	1.56	1.35	84.2	44.3	4.76	1.54	29.4	1.61	14.2	1.61	94.682	14.355	4.557	0.951	0.233	6.082	54.898
JQ	04/12/2019	Wild	FS	17.9	Female	16.5	93	44.1	4.24	80	3.31	62.6	75.6	1.28	0.31	0.43	94.8	0.47	91.5	46	3.79	11	90.1	0.31	57.5	1.83	0.13	3.92	28.4	2.06	0.21	0.44	1.39	1.42	55.8	22.9	1.28	1.95	12.4	3.85	10.4	0.1	91.335	14.158	3.049	0.422	0.243	5.742	60.827
JR	04/12/2019	Wild	FS	18.5	Male	63.4	94.7	45.3	8.09	70.2	0.017	24	64.2	1.49	0.25	0.14	80.8	6.41	94.9	55.1	2.56	6.81	86.1	1.96	85.2	5.56	0.85	1.99	27.9	31.7	12.7	0.22	18.2	0.3	58.3	39.9	16.1	1.34	22.6	8.88	0	3.5	93.626	3.182	7.067	0.661	0.462	4.624	65.324
JS	04/12/2019	Wild	FS	18.4	Male	48.1	95.9	22.9	50.8	84.2	7.48	35.6	94.1	1.04	7.45	0.48	83.2	10.2	93	34.8	16.4	9.78	71.7	10	86.5	0.99	3.4	1.43	24.2	7.14	8.31	0.88	17.3	0.74	57.5	36.9	18.8	0.92	25.7	1.82	20.6	11.9	95.845	3.285	9.223	0.562	0.468	4.822	63.717
JT	04/12/2019	Wild	FS	13	Female	49.4	98	59.5	77.9	77.8	0.012	43.4	94.3	0.94	25.4	0.062	85.7	4.76	95.2	76.2	9.52	2.53	72.1	13.9	80.1	8.9	6.44	0.69	21	20.2	11.2	0.31	17.9	0.3	20.6	39.2	14.7	0.22	28.8	11	0	12.3	98.001	13.247	3.276	0.543	0.385	1.944	70.871
JU	05/12/2019	Wild	LL	22.9	Male	51.5	95.2	54.1	24.5	87.3	6.89	33.6	98	2.95	57.4	0.17	75	6.25	100	71.9	15.6	9.22	78.7	7.52	97.4	8.78	1.03	0.83	98.7	17.3	6.41	0.58	1.83	0.74	95.7	37.9	5	1.1	89.4	2.42	11.6	0.48	85.29	15.248	4.166	1.793	0.772	13.407	71.779
JV	05/12/2019	Wild	LL	21.7	Female	37.5	93.9	9.48	19.1	59.7	0.17	51.8	99.6	0.46	7.04	0.061	85.4	0	90.2	34.1	7.32	6.07	88.6	1.27	90	0.66	0.95	1.4	39.4	2.96	1.58	0.39	5.73	0.18	59.5	22.3	7.44	0.51	22	0.87	1.16	0.29	95.828	4.753	7.942	1.342	0.447	4.288	67.785
JW	05/12/2019	Wild	LL	22	Male	39	90.4	12.8	6.55	66.6	0.023	31.7	95.5	0.56	12.9	0.33	83	0.89	92.9	24.1	3.57	18.9	86.3	1.18	89.2	0.37	0.56	3.03	40.4	0.78	0.39	0.89	8.55	0.77	66.3	29.1	3.07	2.07	11.6	0.43	0.14	0.28	84.239	17.197	7.407	0.463	0	2.778	69.444
JX	05/12/2019	Wild	LL	21.3	Male	43.8	90.7	9.83	55	78.3	6.8	41.2	95.8	0.65	51	0.12	54.2	8.33	87.5	50	12.5	8.92	79	6.5	88.8	1.72	2.36	1.19	39.9	11.3	10.9	0.44	12.1	0.42	83.9	46	18.4	0.64	25.6	3.01	17.3	3.76	93.152	5.936	10.219	9.246	1.095	4.501	61.922
JY	05/12/2019	Wild	LL	25.8	Male	33.5	89.4	33.8	9.06	68.4	0.1	37.3	97.3	4.89	2.59	0.27	100	0	91.7	62.5	0	14.4	90.1	1.24	79	3.87	0.85	4.84	28	13.1	2.53	2.93	22.1	1.22	30	36.4	7.27	2.63	23.3	5.51	1.27	1.27	79.943	30.051	2.586	0.558	0.27	7.267	72.723
JZ	05/12/2019	Wild	LL	19.4	Female	10.8	90.6	22	8.37	80.8	0	61.1	98.9	1.61	0.58	0.34	98	0	93.9	42.9	0	17.5	86.5	1.03	74.3	0.2	0.32	2.87	15.2	1.69	0.72	1.47	16.4	1.52	67.7	31.4	4.09	2.4	21.3	2.59	0.29	0.29	87.062	20.54	3.294	1.339	0.543	7.637	76.511
KA	05/12/2019	Wild	LL	20.9	Male	23.6	94.1	38.9	9.18	85.2	0.39	53.1	97.3	1.22	17.8	0.35	84.7	1.65	97.5	39.7	6.61	13.6	88.3	1.78	93	3.21	0.79	2.05	59.9	9.65	1.79	0.45	6.17	1.1	80.9	36.2	4.38	2.39	36.4	2.82	2.7	0.31	88.877	8.687	3.827	0.838	0.401	16.348	74.157
KB	05/12/2019	Wild	LL	23.9	Female	60.3	95.8	14.9	47.1	85.6	13.4	27.3	94.3	1.39	1.06	0.24	85.6	4.12	87.6	42.3	21.6	7.15	76.3	7.75	84.2	1.29	3.52	1.72	41	9.55	4.92	0.71	29.4	0.67	83.9	59.6	46.4	1.22	39.8	3.49	7.8	14.2	90.165	7.416	2.785	0.746	0.174	5.223	71.748
KC	05/12/2019	Wild	LL	17.8	Male	55.1	88.9	9.86	95.6	80.6	10.6	12.4	86.8	0.93	12.1	2.26	83.4	1.27	95.5	9.44	36.6	13.1	68.7	1.46	94.7	0.34	15.8	2.28	55.7	0.42	15.2	2.03	32.9	1.37	65	5.8	34.3	2.24	37.6	1.28	18.6	15.5	97.414	3.994	7.928	1.823	0.347	4.543	43.345
KD	05/12/2019	Wild	LL	20.9	Male	38.9	90.9	29.2	43.1	78	0.17	41.4	95.9	1.13	23.7	0.13	67.9	10.7	100	60.7	42.9	13.2	82.8	5.75	91.4	6.3	5.68	1.29	44.5	16.4	7.83	0.71	16.1	0.72	91.7	60.9	21.2	1.16	34.4	3.56	0.4	7.11	93.621	8.441	10.714	4.405	0.476	5.159	65.516
KE	05/12/2019	Wild	LL	18.78	Male	61.1	94.5	37	16.5	79.3	0.17	20.4	89.8	5.26	15.7	0.35	80.2	4.95	95	66.3	9.9	13.3	79.1	9.51	89.8	6.9	3.08	1.39	38.8	40.8	18.6	0.53	9.15	0.84	80.5	56	15.4	1.33	37.7	4.97	6.81	2.88	93.908	13.564	6.854	1.448	0.295	5.081	57.755
KF	05/12/2019	Wild	LL	21.9	Male	25.2	86.3	6.88	82.3	71	0.038	41.1	92.9	0.33	14.3	0.87	79.3	0.56	91.1	1.12	18.4	16.8	61.3	3.91	88.2	0.26	6.26	3.25	42.6	0	5.65	3.72	22.5	0.44	63.7	8.79	13.2	2.43	30.5	0.2	0	10.8	98.448	3.3	6.376	2.183	0.437	10.306	52.664
KG	06/12/2019	Wild	LL	21.2	Male	18.8	62.3	7.18	15.2	71.8	0.018	62.3	58.9	1.32	7.37	0.11	75	3.12	100	56.2	0	9.5	67.7	9.71	95.6	3.21	0.87	1.19	79.7	3.62	0.84	2.54	2.75	1.87	90.2	70.2	1.95	0.92	52.5	7.19	0	0.36	88.416	10.198	5.052	2.491	0.972	28.688	6.695
KH	06/12/2019	Wild	LL	21.4	Female	36.4	40	2.87	9.37	64	0.00821	42.5	34.2	0.081	0.52	0.028	78.9	0	100	42.1	0	11.6	78.8	1.18	88	0.36	0.44	1.88	33.8	0.64	0.95	2.46	2.31	1.57	84.3	55.9	3.98	2.46	12.7	0.3	0	0.36	91.62	4.846	7.463	3.577	0.437	13.227	4.992
KI	06/12/2019	Wild	LL	28.8	Male	13.2	74.5	4.53	23.5	67.8	27	67.8	49.9	0.39	2.44	0.2	88.4	2.73	94.9	15.4	5.46	9.64	78.6	4.02	92	0.062	0.37	3.46	33.4	0.62	0.42	1.43	2.57	0.67	67.3	45.4	3.9	0.8	20.4	2.01	15.9	0.75	88.923	7.695	3.796	1.652	0.215	30.915	22.454
KJ	06/12/2019	Wild	LL	20	Female	24.2	50.1	6.23	10.4	65	14.3	58.1	65	1.5	21.2	0.16	81.1	12.2	95.9	25.7	2.7	9.69	79.7	5.17	91.4	0.24	0.68	0.81	45.6	2.12	0.8	1.35	0.63	1.93	87.6	72	0.78	1.33	28.4	0.97	22.6	0.32	92.021	6.908	4.894	1.165	0.335	7.924	5.564
KK	06/12/2019	Wild	LL	21.3	Male	30.4	46.4	6.28	2.23	74.4	10.8	53.7	45.6	0.3	0.096	0	0	0	0	0	0	0.03	70.4	7.41	85.2	0	7.41	7.88	86.9	0.78	0.46	3.2	5.27	1.71	92.2	28.9	4.75	2.01	38.4	0.54	7.25	16.2	94.517	5.121	4.376	1.605	0.22	12.687	6.86
KL	06/12/2019	Wild	LL	18.7	Female	25.7	70.5	9.6	8.2	71.7	0.045	49.4	59.3	0.099	0.65	0.099	84.7	1.18	97.6	24.7	3.53	15.6	82.9	0.28	89.6	0.54	0.65	2.87	59.7	1.02	0.12	1.76	1.19	0.88	84.7	52.1	1.19	2.14	20.1	1.04	0	0.6	93.026	9.697	3.707	1.16	0.152	7.11	10.562
KM	01/11/2021	Wild	FS	15.5	Female	32.4	65.8	5.33	52.2	62.1	10.7	38.8	96.5	1.63	30.3	0.2	42.5	6.25	75	21.2	26.2	12.8	62.4	6.11	74.4	3.52	5.13	1.64	22.3	7.83	1.66	7.77	31.7	1.1	31.5	14.2	8.54	1.82	39.3	0.54	17	2.7	90.5	11	4.18	8.34	7.68	13.8	25.2
KN	01/11/2021	Wild	FS	25.6	Female	9.76	47.1	15.7	19.1	49.4	42.2	64.3	72.6	2.8	1.2	0.1	78.2	2.3	83.9	24.1	12.6	10.7	86.3	0.9	74.6	2.59	1.25	3.76	15.1	10.2	0.72	5.47	52.5	0.83	35.4	11.8	12.1	1.31	26.9	1.98	17.9	2.71	89.6	6.44	5.77	11.7	1.56	31.6	36.7
KO	01/11/2021	Wild	FS	21.3	Female	18.3	80.8	2.98	2.16	73.1	35.1	60.5	94.9	2.23	0.032	0.0013	0	0	100	100	100	0.00913	71.4	0	71.4	0	0	9.95	8.53	0.81	0.41	5.68	17.3	2.01	20.9	5.31	1.43	0.89	20.9	2.35	25.6	1.62	86.2	8.14	2.28	27.9	4.1	22.7	27.9
KP	01/11/2021	Wild	FS	23.4	Male	34.3	58.4	1.14	0.82	76.5	33.7	42.8	52.4	0.5	0.054	0.00255	50	0	50	0	0	0.015	75	0	66.7	0	0	12.5	22.5	0.39	0.2	6.45	36.8	1.13	42.7	7.54	6.86	1.15	12.3	0.88	23	6.42	88.8	9.3	2.52	7.91	4.57	42.4	19.5
KQ	01/11/2021	Wild	FS	15.37	Male	11.4	53.8	8.23	34.8	57.4	24.2	53.4	36.7	0.84	0.46	0.54	84.4	2.36	90.6	23.1	4.72	14	73.6	3.59	81.3	0.42	2.64	2.05	13.8	2	0.62	14	47.1	1.23	41.3	21.2	13.1	1.67	20.1	0.61	19	15.2	80.9	13.2	2.8	7.89	1.5	23.1	10.3
KR	01/11/2021	Wild	FS	29.3	Male	25.3	58.3	0.39	5.7	59.5	19.5	55.9	16.9	0.37	0.79	0.13	75.2	3.1	81.4	10.9	19.4	7.59	85.4	0.57	67.2	0.14	1.57	5.19	23.3	0.21	0.36	2.53	45.5	0.41	38.5	8.04	13.7	0.85	11	1.61	24.3	2.53	87.2	1.87	6.72	10.4	1.84	28.9	21.5
KS	01/11/2021	Wild	FS	17.3	Male	8.65	53.2	1.41	50	58.9	2.21	52.5	18.8	0.22	0.94	0.062	82.9	0	85.7	11.4	5.71	10.7	67.6	2.57	57.8	0.13	3.81	4.9	9.1	0.072	0.22	17.2	31.8	0.81	29.4	15.3	9.8	1.95	4.82	0.27	3.64	3.91	87.3	11.3	1.17	3.19	0.68	13.3	19.6
KT	01/11/2021	Wild	FS	12.9	Male	14	48.9	0.96	1.01	71.9	1.46	69.8	6.34	0.45	0.88	0.00858	57.1	0	71.4	14.3	28.6	0.77	44.9	2.88	64.7	0	4.95	7.99	1.73	0.4	0.2	4.99	29.3	0.28	22.6	12.8	1.77	0.82	2.85	1.2	7.36	6.31	76.7	4.21	3.57	6.34	0.94	9.03	14
KU	02/11/2021	Wild	LL	25.5	Male	29.3	61.2	0.13	5.34	49	1.12	37.6	74.6	0.25	0.18	0.031	70.8	4.17	75	4.17	25	7.88	88.4	0.86	31	0.016	1.24	16.2	8.33	0.016	0.21	2.69	23.8	0.75	33.7	11.3	9.57	3.57	2.4	0.79	1.54	2.69	84.4	6.22	1.34	1.95	0.48	43.1	42.6
KV	02/11/2021	Wild	LL	23.9	Male	24	56.8	0.44	5.63	50.3	1.46	40.4	51.2	0.47	0.59	0.024	75	6.25	75	37.5	25	4.78	86.2	1.14	30.7	0	2.73	15.4	6.7	0.02	0.51	9.74	10.2	1.17	35.9	13	6.09	2.37	3.19	0.89	2.62	2.75	79	12.5	2.1	0.81	0.15	9.72	46.2
KW	02/11/2021	Wild	LL	23.6	Male	46.3	56.2	0.18	14.4	64.1	0.39	26.9	89.2	0.35	13.2	0.043	50	5	55	20	20	13.7	68.1	6.72	50.9	0.078	1.74	2.4	10.2	0.27	1.6	5.95	12.8	0.48	29.1	13.2	8.37	1.9	2.92	0.34	1.57	1.91	84.9	21.9	1.52	8.19	0.26	88	16.1
KX	02/11/2021	Wild	LL	30.6	Male	21.6	60.8	0.72	10.6	61.7	0.78	47.6	53.8	0.61	0.054	0.04	96.6	0	96.6	48.3	3.45	6.34	83.6	3.49	75.5	0.26	0.8	6.86	49.7	0.04	0.46	11	19	1.77	58.7	20	4.09	3.57	6.23	0.42	0.88	3.44	75.7	20.5	1.47	1.04	0.12	48.2	55.3
KY	02/11/2021	Wild	LL	21.4	Female	54	53.7	0.14	7.72	54	11.1	20.4	86.5	0.56	3.23	0.043	62.9	2.86	74.3	8.57	20	7.13	80.7	2.96	36.3	0.035	1.73	5.54	7.92	0.067	0.29	7.95	12.9	1.07	28.4	9.31	5.01	2.81	2.08	0.18	5.14	0.8	75.1	17.6	1.32	3.25	4.8	42.5	43.7
KZ	02/11/2021	Wild	LL	21.2	Female	25	55.6	0.23	48	52.4	0.47	48.4	42.9	0.082	1.23	0.019	80.6	0	94.4	25	22.2	4.21	80.3	2.48	79.2	0.17	3.84	13.9	58.4	0.027	0.83	2.14	44.7	1.37	76.4	10.7	10.2	1.46	10.6	1.03	0.22	27.9	86.5	2.74	2.81	3.99	0.48	41.1	43.1
LA	02/11/2021	Wild	LL	14.1	Male	42.8	70.1	0.18	5.99	34.2	0.39	31.5	77.6	0.12	0.2	0.02	100	0	66.7	20	0	7.77	89.6	2.46	41.7	0.12	0.66	4.91	8.38	0.053	0.32	10.4	9.12	0.46	23.7	16.9	3.11	1.12	3.64	0.47	3.76	8.34	83.8	12.5	1.53	1.75	0.25	6.73	30
LB	02/11/2021	Wild	LL	17	Female	47	68.8	0.16	45.6	46.2	21.2	15.4	85.7	0.1	1.97	0.24	50.6	22.8	70.9	2.53	35.4	17.2	77.7	6.7	80.6	0.018	3.35	4.16	30.8	0	5.07	4.59	28.6	2.31	48.1	9.4	13.9	6.42	9.1	0.19	11.3	13.7	82.5	12	3.61	4.85	5.89	57.3	19.6
LC	02/11/2021	Wild	LL	14.9	Male	12	62	0.078	52.1	23.8	0.43	53.8	74.6	0.26	0.53	0.049	92.9	4.76	88.1	21.4	9.52	12.7	89.3	1.94	50.6	0.11	1.32	9.77	8.79	0	0.57	5.84	53.6	0.79	33.7	9.26	11	1.48	6.68	0.31	1.02	27.8	89.1	9.58	1.98	1.29	0.59	16.6	28.9
LD	02/11/2021	Wild	LL	14.1	Male	11.3	88.4	0.08	32.7	31.5	13.4	53.1	90.5	0.5	0.22	0.05	97	0	78.8	9.09	12.1	12.9	85.8	2.93	57.5	0.024	1.61	7.65	4.41	0	0.77	8.22	45.5	1.52	47.3	18.4	8.16	2.6	5.81	0.58	7.61	24.4	87	10.5	2.29	1.76	0.32	15.4	37.4
LE	02/11/2021	Wild	LL	18.7	Female	50.3	51.8	0.12	45.9	48.9	1.87	33.2	67.4	0.097	2.19	0.032	85.2	0	81.5	11.1	3.7	7.69	80.2	3.1	65.8	0.078	1.62	3.9	18.4	0.34	1.14	2.23	37.1	0.22	29.7	6.49	17.3	1.11	4	0.11	4.22	8.44	89.2	6.9	2.62	3.55	0.38	55.1	29.7
LF	02/11/2021	Wild	LL	21.1	Male	48.1	31.6	0.34	15.2	42.6	3.35	28.2	71.5	0.13	5.36	0.013	75	0	100	50	25	14.2	75.2	4.79	61.8	0.047	1.56	2.52	11.1	0.66	0.4	3.56	6.44	0.25	21.6	4.05	5.41	1.94	5.81	0.17	1.71	0.34	90.3	15.6	2.35	6.25	0.26	87	16.9
LG	03/11/2021	Wild	FS	26.8	Male	25	56.5	0.12	2.55	48.2	0.22	51.5	51.2	0.21	0.099	0.00708	40	0	70	10	40	10.6	88.4	0.18	53.4	0.00665	0.45	6.68	16.2	0.032	0.24	2.58	18.2	0.2	39.1	14.5	23.2	0.63	10.9	2.91	3.13	2.79	96.9	3.58	6.38	5.09	5.5	21.1	62.6
LH	03/11/2021	Wild	FS	23.3	Male	38.3	43.2	0.45	14.9	45.3	0.16	42.4	63	0.56	0.26	0.022	30.8	3.85	100	19.2	46.2	6.72	79.1	0.83	62.4	0.013	2.12	6.16	12.6	0.014	0.52	2.8	24.4	0.38	49	15.1	18.8	0.65	10.2	2.2	0	5.18	94.4	6.11	5.96	9.68	12.8	28.7	62.4
LI	03/11/2021	Wild	FS	20	Male	3.98	19.8	2.16	28.1	29.6	13.7	63.8	49.5	0.57	0.02	0.03	90.3	0	54.8	3.23	9.68	8.47	79.2	1.06	52.9	0.023	0.74	9.18	17.7	0	0.48	8.34	55	1.16	14	6.51	8.38	1.28	11.3	1.07	5.89	12.6	96.5	14.6	2.19	1.1	60.9	40.1	50.8
LJ	03/11/2021	Wild	FS	16.9	Female	23.9	63.7	0.19	5.4	46.8	0.1	48	48.1	1.22	0.23	0.00331	100	0	0	0	0	12.8	76.9	1.71	48.5	0.026	0.74	4.23	3.24	0	0.51	6.13	13.3	0.39	7.66	8.94	9.36	1.64	5.54	0.2	0	1.81	98.9	17.6	3.85	1.77	54.2	70.6	26.9
LK	03/11/2021	Wild	FS	16.7	Male	12.5	31.5	0.33	3.98	52.3	1.11	56.4	66.7	2.57	0.054	0.015	100	0	57.1	14.3	0	13.8	85.2	1.39	41.3	0.079	0.24	3.57	6.78	0.12	0.49	9.03	6.38	0.85	54.6	23	2.3	2.11	1.86	0.21	0.93	1.14	98.8	12.5	7.59	1.16	75.2	54.9	23.3
LL	03/11/2021	Wild	FS	9.6	Female	7.69	44.9	2.14	93.1	51.9	1.16	60.2	45.7	1.8	5.48	0.14	92.5	0	95	7.5	7.5	14.8	62.9	4.49	96.7	0.023	8.14	4.04	97	0	0.76	6.49	62.3	1.19	78.7	14.9	10.9	0.82	80	1.25	3.33	17.1	97.8	19.8	6.39	1	74.5	74.2	25.8
LM	03/11/2021	Wild	FS	21.2	Male	12.9	53.3	0.33	18	51.3	17.5	56.1	39.2	0.83	0.11	0.081	63.3	2.04	98	8.16	10.2	11.2	60.3	3.88	95.4	0.03	2.35	5.84	87.7	0	0.54	5.69	16.4	1.93	57.1	3.91	6.81	1.26	58.4	0.92	7.71	3.79	97.4	22	2.2	1	24.2	32.2	34.8
LN	03/11/2021	Wild	FS	16.7	Female	18.3	47.1	0.17	15.9	51.9	1.57	46.3	47.9	0.79	0.31	0.04	65.4	3.85	76.9	15.4	19.2	12.7	78.7	1.57	83.4	0	1.79	5.56	33.7	0	0.44	10.8	16.8	1.26	44.6	9.21	6.3	1.62	18.4	0.94	5.47	4.34	96.6	9.87	5.67	5.15	58.8	42.5	29.4
A1	20/01/2021	C57/BL6		20.6	Female	5.91	91.8	0.58	74.8	23.8	34.2	69	94.6	0.063	1.68	1.16	66.1	0.3	71.2	7.36	19.5	10.8	90.2	0.26	67.4	0.016	2.03	1.61	17.5	0.11	3.89	1.19	23.9	3.06	41.9	8.63	22.6	1.17	8.81	1.72	32.6	23.5	74	16.4	1.88	0.45	1.1	30.4	48
A2	20/01/2021	C57/BL6		22.8	Female	6.48	96.3	0.41	79.3	21.2	21	67.5	97.2	0.035	4.96	0.94	59.6	0.14	67.2	6.45	26.8	11.6	89.4	0.17	70.7	0.091	1.99	1.92	17.5	0.14	3.7	1.72	23.8	2.53	34.4	6.51	21.8	1	9.2	2.37	36.5	17.5	76.2	16.1	2.29	0.61	1.53	38.5	51.2
A3	20/01/2021	C57/BL6		20.9	Female	6.59	89.8	0.76	71	24.4	32	66.4	90.8	0.067	1.79	1.19	67.9	0.25	73.8	6.45	20.9	11	89.8	0.18	65.4	0.064	2.37	1.57	21.4	0.19	4.18	1.44	19.6	3.71	46.1	8.41	21.7	1.24	12.5	2.25	36.1	23.3	73.2	16.3	1.81	0.41	0.97	26.6	51.6
A4	20/01/2021	C57/BL6		22.4	Female	5.44	86.9	0.69	75.6	20.9	13.6	69.8	79	0.037	4.64	0.92	62.4	0.56	70	7.43	20.6	11	91.1	0.14	73.9	0	2.02	1.63	20.7	0	3.57	0.93	28	2.61	36.4	9	22	0.96	12	2.02	38.2	26	78.5	15	1.72	0.42	0.98	18.8	67.1
A5	20/01/2021	C57/BL6		20.4	Female	5.6	95	0.89	76.8	25.3	18.1	67.1	89.8	0.061	4.21	0.77	46.4	0.19	54.5	4.27	32.7	10.4	90.2	0.18	70.3	0.041	2.69	2.39	21.9	0.24	1.96	1.46	27.1	2.91	25.8	7.38	25.6	1.34	8.92	3.4	35.2	24.3	79.4	15.1	2.01	0.33	1.1	17	67.3
C1	09/03/2022	CD1		28.1	Female	6.3	64.2	0.44	59.8	28.2	3.6	68.5	94.1	0.022	26.3	0.57	79.2	0	56.4	2.62	9.6	5.75	88	0	38.5	0.017	3.39	2.85	2.25	0.18	3.62	5.22	36.7	3.99	14.4	4.58	8.79	0.23	15.9	2.58	33.5	13.3	66.9	10	1.83	0.79	2.13	24.4	55.4
C2	09/03/2022	CD1		27.1	Female	3.58	80.5	1.15	72.7	27.5	9.77	60.9	99.2	0.042	19.8	0.68	68.7	0	57.4	4.91	15.8	8.27	79.3	0.031	39.8	0	4.79	2.09	2.22	0.49	4.69	12.2	32.5	7.04	10.9	5.15	9.58	0.32	6.45	0	17.7	7.26	56.7	23.7	1.07	0.38	1.61	64	65.5
C3	09/03/2022	CD1		28.9	Female	5.05	51.1	0.57	65.4	21.7	5.54	62.2	91	0.00232	16.6	0.3	77	0	41.6	4.78	12.4	5.04	88.4	0	28	0	3.18	4.83	2.09	0.66	2.27	10.2	41.2	5.21	6.73	4.71	7.37	0.13	6.67	4.44	28.9	7.78	47.8	11.9	1.87	0.99	1.6	3.64	36.9
C4	09/03/2022	CD1		29.3	Female	1.49	73.9	1.4	58.5	40.9	10.6	60.5	88.4	0.00917	2.23	0.38	88.6	0	52.9	3.31	6.99	3.1	93.6	0	22.1	0.09	2.64	5.72	1.79	0.15	2.04	12.9	18.3	11.6	9.26	4.31	6.3	0.25	8.29	2.21	24.3	9.94	49	21.9	1.63	0.44	2.44	51	63.1
C5	09/03/2022	CD1		29	Female	2.01	75.3	0.53	14.5	29.6	8.99	41.7	99	0	4.2	0.38	87.7	0	41.5	3.77	3.77	3.09	91.6	0	19.2	0.11	1.83	9.86	1.19	0.36	1.33	22.4	18.4	17.3	8.09	7.7	6.41	0.4	7.02	1.75	19.3	9.65	36.9	47.6	0.93	0.53	6.91	75.7	66.9
D1	09/03/2022	CD1		21.6	Female	6.92	66	0.56	81.5	19.6	5.2	56.4	96.9	0.013	55.5	0.23	72.1	0	52.6	10.2	10.7	5.76	85.1	0.24	46.2	0.15	3.29	2	4.9	0.97	4.9	21.8	29.6	1.61	8.24	7.04	4.83	0.5	1.72	0	12.5	12.7	52.3	29.1	0.72	0.37	1.27	66.9	67.7
D2	09/03/2022	CD1		21.8	Female	9.72	66.8	0.28	84.1	15.3	0.89	56.7	96.2	0.00563	82.9	0.14	61.6	0	52.3	5.81	4.65	8.08	82.9	0.059	40.9	0.099	0.85	1.45	2.65	0.55	4.75	15.5	15.9	1.17	9.41	7.5	3.96	0.42	0.38	0	13.7	3.04	53	18.6	0.61	0.47	2.8	62.6	57.8
D3	09/03/2022	CD1		20.4	Female	8.77	65.8	0.36	9.56	5.85	0.47	57	96.6	0.015	0.034	0.00122	100	0	100	100	100	0.5	95.8	0	15.2	0.25	1.47	12.5	1.27	0.56	0.92	15.8	27.9	1.66	7.01	8.56	3.17	0.2	1.2	0.6	12.7	3.01	45.8	20.1	0.76	0.56	1.36	43.4	54.4
D4	09/03/2022	CD1		22.6	Female	8.51	68.4	0.37	57.6	6.35	0.54	58.4	98.5	0.015	16	0.085	79.5	0	47.4	15.4	5.13	8.48	91.1	0.013	27	0.22	0.64	3.61	2.36	0.79	1.63	14.5	13.1	1.33	9.57	9.25	2.05	0.26	0.42	0	10.2	1.27	56.2	18.5	0.68	0.39	1.28	51.9	58.7
D5	09/03/2022	CD1		20.8	Female	10.4	60.3	0.33	76	18.8	1.35	63.1	96.8	0.00368	36.4	0.14	48.4	0	32.8	9.84	9.84	5.98	88	0.039	35.4	0.31	1.38	2.29	4.62	1.57	3.45	12.8	17	1.08	10.8	9.92	2.8	0.2	0.58	0	15.8	9.36	54.7	22	0.54	0.26	0.57	32.8	68.8
E1	09/03/2022	C57/BL6		34	Female	5.34	65.6	0.62	79.4	23.5	3.63	64.8	98.5	0.016	24.4	0.87	59.1	0	51.7	8.08	11.3	8.87	83.9	0.075	45.8	0.075	2.47	1.55	2.49	0.6	7.38	7.45	61.9	6.46	12.9	8.36	12.6	0.47	16.4	7.65	35.4	15.3	56.4	7.37	2.5	0.56	4.5	12.6	11.4
E2	09/03/2022	C57/BL6		32.3	Female	7.82	56.2	0.5	48.8	21.2	18.4	61.9	93.8	0.05	15.5	0.9	65	0.27	70.8	0.93	6.5	6.76	88.9	0.25	63.4	0	3.13	4.6	21.8	0.026	4.23	5.45	64.4	6.01	37.9	1.96	11.1	1.3	18.2	1.64	40.5	13.6	50.3	6.91	2.27	0.59	2.09	13.3	31.8
E3	09/03/2022	C57/BL6		36.7	Female	5.55	76.9	0.33	75.8	15.8	14.4	67.7	97.1	0.074	2.15	0.93	76.1	0.49	69.8	0.78	8.31	6.8	92.8	0.12	63.3	0.013	4.21	2.86	6.94	0.064	7.26	4.76	51	5.39	21.5	2.02	13	1.17	11.8	2.33	34.1	15.1	63.7	6.33	2.22	0.74	1.62	36	48.8
E4	09/03/2022	C57/BL6		32.7	Female	6.13	52.4	4.63	57	26.1	34.3	66.1	97.7	0.5	14.8	1.21	77.9	1.85	80	0.48	5	8.46	87.1	0.51	66	0	1.42	1.82	17.6	0	3.16	4.51	52.5	4.32	29.4	1.22	7.28	3.23	21.3	1.27	52.2	10.3	55.6	8.47	5.61	0.63	7.01	1.19	52.3
E5	09/03/2022	C57/BL6		35.4	Female	4.47	66.9	1.24	67.4	10.1	9.96	59.1	96.1	0.034	7.69	0.51	69.3	0	46.5	4.72	12.6	12.9	91.6	0.031	31.8	0	1.69	4.3	3.33	0.56	2.96	8.21	53.3	5.23	16.3	6.24	11.9	0.95	12.6	2.52	27.3	15.5	67.7	8.02	2.49	0.33	6.94	34.6	21.2
[truncated: 50 more columns]
