# Supplementary material for: The wild mouse bone marrow has a unique myeloid and lymphoid composition and phenotype
Source: Discov Immunol. 2023 Apr 18;2(1):kyad005. doi: 10.1093/discim/kyad005 (PMC10917185; doi:10.1093/discim/kyad005)
Supplement: kyad005_suppl_Supplementary_Table_S4 [file kyad005_suppl_Supplementary_Table_S4.xlsx]

## Sheet: Sheet1
Category	Sub-Category	Frequency (n)	Percent (%)
Month	2019-11-01	54	0.435484
	2019-12-01	42	0.33871
	2021-11-01	28	0.225806
Sex	Male	84	0.677419
	Female	40	0.322581
Location	Fluke Street	72	0.580645
	Low Light	52	0.419355
Age	<4weeks	2	0.016129
	4-6weeks	112	0.903226
	6-8weeks	7	0.0564516
	8-52weeks	2	0.016129
	>52weeks	1	0.00806452
Weight	<16g	14	0.112903
	16-21g	44	0.354839
	21-26g	52	0.419355
	26-31g	14	0.112903
	>31g	0	0
SMI	<19	12	0.0967742
	19-21	39	0.314516
	21-23	46	0.370968
	23-25	17	0.137097
	>25	10	0.0806452
Endoparasite Infections
Trichuris	Positive	64	0.752941
	Negative	21	0.247059
Syphacia	Positive	4	0.0465116
	Negative	82	0.953488
Aspicularis	Positive	42	0.488372
	Negative	44	0.511628
Hymenolepis	Positive	43	0.5
	Negative	43	0.5
Calodium hepaticum	Positive	105	0.846774
	Negative	19	0.153226
